# Supplementary material for: Bis{S-benzyl 3-[(phen­yl)(pyridin-2-yl)methyl­idene]dithio­carbazato}zinc acetonitrile monosolvate
Source: Acta Crystallogr Sect E Struct Rep Online. 2012 Mar 10;68(Pt 4):m390–1. doi: 10.1107/S1600536812009592 (PMC3343804; doi:10.1107/S1600536812009592)
Supplement: Supplementary file 1 [file e-68-0m390-sup1.cif]

##############################################################################
#                                                                            #
# This CIF contains the data in a paper accepted for publication in          #
# Acta Crystallographica Section E. It conforms to the requirements of       #
# Notes for Authors for Acta Crystallographica Section E, and has been       #
# peer reviewed under the auspices of the IUCr Commission on Journals.       #
#                                                                            #
# Full details of the Crystallographic Information File format               #
# are given in the paper "The Crystallographic Information File (CIF):       #
# a New Standard Archive File for Crystallography" by S. R. Hall, F. H.      #
# Allen and I. D. Brown [Acta Cryst. (1991), A47, 655-685].                  #
#                                                                            #
# The current version of the core CIF dictionary is obtainable from          #
# ftp://ftp.iucr.org/pub/cif_core.dic.                                       #
#                                                                            #
# Software is freely available for graphical display of the structure(s)     #
# in this CIF. For information consult the CIF software page                 #
# http://www.iucr.org/resources/cif/software.                                #
#                                                                            #
# This file may be used for bona fide research purposes within the           #
# scientific community so long as proper attribution is given to the journal # 
# article from which it was obtained.                                        #
#                                                                            #
##############################################################################
data_global
_audit_creation_method     CRYSTALS_ver_14.40
_journal_date_recd_electronic     2012-02-24
_journal_date_accepted     2012-03-05
_journal_name_full     'Acta Crystallographica, Section E'
_journal_year     2012
_journal_volume     68
_journal_issue      4
_journal_page_first     m390
_journal_page_last     m391
_journal_paper_category     QM
_journal_paper_doi     10.1107/S1600536812009592
_journal_coeditor_code     WM2598
_publ_contact_author_name     'Thahira B.S.A. Ravoof'
_publ_contact_author_address
;
Department of Chemistry
Faculty of Science
Universiti Putra Malaysia
43400 UPM, Serdang
Selangor, Malaysia
;
_publ_contact_author_email     'thahira.begum@science.upm.edu.my'
_publ_contact_author_fax     '+60389435380'
_publ_contact_author_phone     '+60389466804'
_publ_section_title
;
Bis{<i>S</i>-benzyl 3-[(phenyl)(pyridin-2-yl)methylidene]dithiocarbazato}zinc
acetonitrile monosolvate
;
loop_
    _publ_author_name
    _publ_author_address
    'Ravoof, Thahira B. S. A.'
;
Department of Chemistry
Faculty of Science
Universiti Putra Malaysia
43400 UPM, Serdang
Selangor, Malaysia
;
    'Omar, Siti Aminah'
;
Department of Chemistry
Faculty of Science
Universiti Putra Malaysia
43400 UPM, Serdang
Selangor, Malaysia
;
    'Mohamed Tahir, Mohamed Ibrahim'
;
Department of Chemistry
Faculty of Science
Universiti Putra Malaysia
43400 UPM, Serdang
Selangor, Malaysia
;
    'Crouse, Karen A.'
;
Department of Chemistry
Faculty of Science
Universiti Putra Malaysia
43400 UPM, Serdang
Selangor, Malaysia
;
_chemical_melting_point     ?
data_I
_publ_contact_author_email     thahira.begum@science.upm.edu.my
_publ_contact_author_fax     '6 (03) 89435380'
_publ_contact_author_phone     '6 (03) 89466804'
_chemical_name_systematic
;
Bis{<i>S</i>-benzyl 3-[(phenyl)(pyridin-2-yl)methylidene]dithiocarbazato}zinc
acetonitrile monosolvate
;
_chemical_formula_moiety     'C40 H32 N6 S4 Zn, C2 H3 N'
_chemical_formula_sum     'C42 H35 N7 S4 Zn1'
_chemical_formula_iupac     '[Zn (C20 H16 N3 S2)2], C2 H3 N'
_chemical_formula_weight     831.43
_symmetry_cell_setting     monoclinic
_symmetry_space_group_name_H-M     'P 21/n'
_symmetry_space_group_name_Hall     '-P 2yn'
loop_
    _symmetry_equiv_pos_as_xyz
    x,y,z
    -x,-y,-z
    -x+1/2,y+1/2,-z+1/2
    x+1/2,-y+1/2,z+1/2
_cell_length_a     12.5918(3)
_cell_length_b     14.0025(3)
_cell_length_c     22.2129(5)
_cell_angle_alpha     90
_cell_angle_beta     100.429(2)
_cell_angle_gamma     90
_cell_volume     3851.79(14)
_cell_formula_units_Z     4
_cell_measurement_reflns_used     6190
_cell_measurement_theta_min     2
_cell_measurement_theta_max     29
_cell_measurement_temperature     150
_exptl_crystal_description     prismatic
_exptl_crystal_colour     yellow
_exptl_crystal_size_max     0.27
_exptl_crystal_size_mid     0.18
_exptl_crystal_size_min     0.04
_exptl_crystal_density_diffrn     1.434
_exptl_crystal_density_meas     ?
_exptl_crystal_density_method     'not measured'
_exptl_crystal_F_000     1720
_exptl_absorpt_coefficient_mu     0.896
_exptl_absorpt_correction_type     multi-scan
_exptl_absorpt_process_details     '(<i>CrysAlisPRO</i>; Agilent, 2011)'
_exptl_absorpt_correction_T_min     0.85
_exptl_absorpt_correction_T_max     0.96
_exptl_special_details
;
The crystal was placed in the cold stream of an Oxford Cryosystems open-flow
nitrogen cryostat (Cosier & Glazer, 1986) with a nominal stability of 0.1 K.
Cosier, J. & Glazer, A.<i>M</i>., 1986. J. Appl. Cryst. 105--107.
;
_diffrn_ambient_temperature     150
_diffrn_radiation_type     'Mo K\a'
_diffrn_radiation_wavelength     0.71073
_diffrn_radiation_monochromator     graphite
_diffrn_measurement_device_type     'Oxford Diffraction Gemini CCD'
_diffrn_measurement_device     Area
_diffrn_measurement_method     '\f scans'
_diffrn_reflns_number     17196
_diffrn_reflns_av_R_equivalents     0.032
_diffrn_reflns_theta_min     2.195
_diffrn_reflns_theta_max     28.835
_diffrn_reflns_theta_full     25.087
_diffrn_measured_fraction_theta_max     0.861
_diffrn_measured_fraction_theta_full     0.955
_diffrn_reflns_limit_h_min     -12
_diffrn_reflns_limit_h_max     17
_diffrn_reflns_limit_k_min     -17
_diffrn_reflns_limit_k_max     17
_diffrn_reflns_limit_l_min     -28
_diffrn_reflns_limit_l_max     30
_diffrn_standards_number     ?
_diffrn_standards_interval_count     .
_diffrn_standards_interval_time     .
_diffrn_standards_decay_%     ?
_refine_special_details     ?
_reflns_number_total     8678
_reflns_number_gt     7022
_reflns_threshold_expression     I>2.0\s(I)
_refine_ls_structure_factor_coef     Fsqd
_refine_ls_matrix_type     full
_refine_ls_R_factor_all     0.0533
_refine_ls_R_factor_gt     0.0384
_refine_ls_wR_factor_all     0.0813
_refine_ls_wR_factor_gt     0.0740
_refine_ls_wR_factor_ref     0.0813
_refine_ls_goodness_of_fit_ref     0.9908
_refine_ls_number_reflns     8677
_refine_ls_number_parameters     487
_refine_ls_number_restraints     0
_refine_ls_hydrogen_treatment     constr
_refine_ls_weighting_scheme     calc
_refine_ls_weighting_details
;
Method= Modified Sheldrick
w=1/[\s^2^(F^2^) + ( 0.03P)^2^ + 2.81P], where P=(max(Fo^2^,0) + 2Fc^2^)/3
;
_atom_sites_solution_hydrogens     difmap
_atom_sites_solution_primary     direct
_refine_ls_shift/su_max     0.0009662
_refine_ls_shift/su_mean     0.0000395
_refine_diff_density_max     0.63
_refine_diff_density_min     -0.56
_refine_ls_extinction_method     None
loop_
    _atom_type_symbol
    _atom_type_scat_Cromer_Mann_a1
    _atom_type_scat_Cromer_Mann_a2
    _atom_type_scat_Cromer_Mann_a3
    _atom_type_scat_Cromer_Mann_a4
    _atom_type_scat_Cromer_Mann_b1
    _atom_type_scat_Cromer_Mann_b2
    _atom_type_scat_Cromer_Mann_b3
    _atom_type_scat_Cromer_Mann_b4
    _atom_type_scat_Cromer_Mann_c
    _atom_type_scat_dispersion_real
    _atom_type_scat_dispersion_imag
    _atom_type_scat_source
    C 2.3100 1.0200 1.5886 0.8650 20.8439 10.2075 0.5687 51.6512 0.2156 0.0033
                                                                          0.0016
                                'International Tables Vol C 4.2.6.8 and 6.1.1.4'
    H 0.4930 0.3229 0.1402 0.0408 10.5109 26.1257 3.1424 57.7998 0.0030 0.0000
                                                                          0.0000
                                'International Tables Vol C 4.2.6.8 and 6.1.1.4'
    N 12.2126 3.1322 2.0125 1.1663 0.0057 9.8933 28.9975 0.5826 -11.5290 0.0061
                                                                          0.0033
                                'International Tables Vol C 4.2.6.8 and 6.1.1.4'
    S 6.9053 5.2034 1.4379 1.5863 1.4679 22.2151 0.2536 56.1720 0.8669 0.1246
                                                                          0.1234
                                'International Tables Vol C 4.2.6.8 and 6.1.1.4'
    Zn 14.0743 7.0318 5.1652 2.4100 3.2655 0.2333 10.3163 58.7097 1.3041 0.2839
                                                                          1.4301
                                'International Tables Vol C 4.2.6.8 and 6.1.1.4'
_computing_data_collection     'CrysAlis CCD (Oxford Diffraction, 2006)'
_computing_cell_refinement     'CrysAlis PRO (Agilent, 2011)'
_computing_data_reduction     'CrysAlis PRO (Agilent, 2011)'
_computing_structure_solution     'SIR92 (Altomare <i>et al.</i>, 1994)'
_computing_structure_refinement     'CRYSTALS (Betteridge <i>et al.</i>, 2003)'
_computing_molecular_graphics     'CAMERON (Watkin <i>et al.</i>, 1996)'
_computing_publication_material     'CRYSTALS (Betteridge <i>et al.</i>, 2003)'
loop_
    _atom_site_type_symbol
    _atom_site_label
    _atom_site_fract_x
    _atom_site_fract_y
    _atom_site_fract_z
    _atom_site_U_iso_or_equiv
    _atom_site_adp_type
    _atom_site_occupancy
    _atom_site_disorder_assembly
    _atom_site_disorder_group
    Zn Zn1 0.52827(2) 0.992001(17) 0.315553(11) 0.0157 Uani 1.0000 . .
    C C101 0.54238(16) 0.96909(14) 0.18279(9) 0.0151 Uani 1.0000 . .
    N N102 0.57756(13) 1.02145(12) 0.23042(8) 0.0145 Uani 1.0000 . .
    N N103 0.66583(14) 1.07951(12) 0.22781(8) 0.0165 Uani 1.0000 . .
    C C104 0.69996(17) 1.12459(14) 0.27968(9) 0.0170 Uani 1.0000 . .
    S S105 0.64556(5) 1.12917(4) 0.34537(3) 0.0223 Uani 1.0000 . .
    S S106 0.82077(5) 1.18896(4) 0.28549(3) 0.0218 Uani 1.0000 . .
    C C107 0.86887(19) 1.16235(16) 0.21458(10) 0.0227 Uani 1.0000 . .
    C C108 0.92336(18) 1.06688(16) 0.21381(10) 0.0201 Uani 1.0000 . .
    C C109 1.02461(19) 1.04967(18) 0.24911(11) 0.0271 Uani 1.0000 . .
    C C110 1.0748(2) 0.96228(19) 0.24752(11) 0.0306 Uani 1.0000 . .
    C C111 1.0238(2) 0.88970(18) 0.21068(11) 0.0276 Uani 1.0000 . .
    C C112 0.92326(19) 0.90545(17) 0.17534(10) 0.0257 Uani 1.0000 . .
    C C113 0.87376(18) 0.99394(16) 0.17643(10) 0.0212 Uani 1.0000 . .
    C C114 0.45800(16) 0.89875(15) 0.19093(9) 0.0160 Uani 1.0000 . .
    N N115 0.43995(14) 0.88792(12) 0.24871(8) 0.0173 Uani 1.0000 . .
    C C116 0.36456(17) 0.82562(16) 0.25873(10) 0.0211 Uani 1.0000 . .
    C C117 0.30530(18) 0.77079(16) 0.21274(11) 0.0247 Uani 1.0000 . .
    C C118 0.32364(19) 0.78172(17) 0.15367(11) 0.0264 Uani 1.0000 . .
    C C119 0.40036(18) 0.84708(16) 0.14234(10) 0.0220 Uani 1.0000 . .
    C C120 0.58251(17) 0.97419(15) 0.12405(9) 0.0169 Uani 1.0000 . .
    C C121 0.62547(18) 0.89391(16) 0.10049(10) 0.0218 Uani 1.0000 . .
    C C122 0.6655(2) 0.90042(18) 0.04628(11) 0.0288 Uani 1.0000 . .
    C C123 0.6611(2) 0.98605(18) 0.01499(10) 0.0289 Uani 1.0000 . .
    C C124 0.6161(2) 1.06568(18) 0.03757(10) 0.0281 Uani 1.0000 . .
    C C125 0.57791(19) 1.06006(16) 0.09211(10) 0.0223 Uani 1.0000 . .
    C C201 0.59004(16) 0.84982(14) 0.41713(9) 0.0150 Uani 1.0000 . .
    N N202 0.51528(13) 0.90998(12) 0.39390(8) 0.0157 Uani 1.0000 . .
    N N203 0.42040(14) 0.90721(13) 0.41716(8) 0.0193 Uani 1.0000 . .
    C C204 0.34919(17) 0.96989(16) 0.39193(10) 0.0189 Uani 1.0000 . .
    S S205 0.35673(4) 1.05422(4) 0.33664(3) 0.0213 Uani 1.0000 . .
    S S206 0.22568(5) 0.96742(5) 0.41839(3) 0.0309 Uani 1.0000 . .
    C C207 0.2312(2) 0.85102(19) 0.45623(11) 0.0322 Uani 1.0000 . .
    C C208 0.22822(18) 0.76718(18) 0.41302(11) 0.0276 Uani 1.0000 . .
    C C209 0.14642(19) 0.7582(2) 0.36166(12) 0.0346 Uani 1.0000 . .
    C C210 0.1418(2) 0.6803(2) 0.32314(12) 0.0394 Uani 1.0000 . .
    C C211 0.2202(2) 0.6104(2) 0.33423(13) 0.0409 Uani 1.0000 . .
    C C212 0.3031(2) 0.61924(19) 0.38429(13) 0.0391 Uani 1.0000 . .
    C C213 0.3062(2) 0.69618(18) 0.42340(11) 0.0310 Uani 1.0000 . .
    C C214 0.68809(17) 0.85023(14) 0.38898(9) 0.0155 Uani 1.0000 . .
    N N215 0.67706(14) 0.89154(12) 0.33326(8) 0.0163 Uani 1.0000 . .
    C C216 0.76099(17) 0.88769(15) 0.30420(10) 0.0192 Uani 1.0000 . .
    C C217 0.85827(18) 0.84506(16) 0.32896(10) 0.0220 Uani 1.0000 . .
    C C218 0.87086(17) 0.80787(15) 0.38733(10) 0.0208 Uani 1.0000 . .
    C C219 0.78445(17) 0.81014(15) 0.41769(10) 0.0192 Uani 1.0000 . .
    C C220 0.58100(16) 0.77931(15) 0.46577(9) 0.0157 Uani 1.0000 . .
    C C221 0.59856(18) 0.68281(16) 0.45448(10) 0.0204 Uani 1.0000 . .
    C C222 0.58656(19) 0.61414(16) 0.49780(11) 0.0245 Uani 1.0000 . .
    C C223 0.55935(19) 0.64118(17) 0.55269(10) 0.0260 Uani 1.0000 . .
    C C224 0.54377(18) 0.73704(17) 0.56474(10) 0.0237 Uani 1.0000 . .
    C C225 0.55425(17) 0.80586(16) 0.52144(9) 0.0189 Uani 1.0000 . .
    C C301 0.5638(2) 0.54258(19) 0.08460(13) 0.0421 Uani 1.0000 . .
    C C302 0.5150(2) 0.63022(19) 0.05801(11) 0.0308 Uani 1.0000 . .
    N N303 0.4777(2) 0.69814(17) 0.03609(10) 0.0421 Uani 1.0000 . .
    H H1071 0.9213 1.2132 0.2111 0.0279 Uiso 1.0000 . .
    H H1072 0.8069 1.1671 0.1809 0.0280 Uiso 1.0000 . .
    H H1091 1.0597 1.0995 0.2750 0.0331 Uiso 1.0000 . .
    H H1101 1.1443 0.9511 0.2701 0.0389 Uiso 1.0000 . .
    H H1111 1.0583 0.8288 0.2094 0.0346 Uiso 1.0000 . .
    H H1121 0.8877 0.8560 0.1500 0.0322 Uiso 1.0000 . .
    H H1131 0.8041 1.0054 0.1510 0.0267 Uiso 1.0000 . .
    H H1161 0.3528 0.8199 0.3002 0.0264 Uiso 1.0000 . .
    H H1171 0.2530 0.7272 0.2224 0.0297 Uiso 1.0000 . .
    H H1181 0.2835 0.7452 0.1212 0.0328 Uiso 1.0000 . .
    H H1191 0.4138 0.8567 0.1019 0.0273 Uiso 1.0000 . .
    H H1211 0.6288 0.8342 0.1222 0.0266 Uiso 1.0000 . .
    H H1221 0.6965 0.8447 0.0307 0.0360 Uiso 1.0000 . .
    H H1231 0.6890 0.9897 -0.0220 0.0349 Uiso 1.0000 . .
    H H1241 0.6106 1.1255 0.0160 0.0344 Uiso 1.0000 . .
    H H1251 0.5479 1.1150 0.1079 0.0278 Uiso 1.0000 . .
    H H2071 0.2968 0.8479 0.4886 0.0407 Uiso 1.0000 . .
    H H2072 0.1655 0.8490 0.4758 0.0406 Uiso 1.0000 . .
    H H2091 0.0920 0.8079 0.3527 0.0422 Uiso 1.0000 . .
    H H2101 0.0845 0.6752 0.2897 0.0485 Uiso 1.0000 . .
    H H2111 0.2179 0.5566 0.3074 0.0489 Uiso 1.0000 . .
    H H2121 0.3592 0.5728 0.3916 0.0497 Uiso 1.0000 . .
    H H2131 0.3634 0.7018 0.4592 0.0396 Uiso 1.0000 . .
    H H2161 0.7536 0.9149 0.2645 0.0237 Uiso 1.0000 . .
    H H2171 0.9146 0.8431 0.3063 0.0266 Uiso 1.0000 . .
    H H2181 0.9384 0.7810 0.4067 0.0256 Uiso 1.0000 . .
    H H2191 0.7890 0.7845 0.4586 0.0233 Uiso 1.0000 . .
    H H2211 0.6186 0.6641 0.4165 0.0255 Uiso 1.0000 . .
    H H2221 0.5970 0.5479 0.4891 0.0300 Uiso 1.0000 . .
    H H2231 0.5512 0.5940 0.5829 0.0323 Uiso 1.0000 . .
    H H2241 0.5264 0.7553 0.6038 0.0282 Uiso 1.0000 . .
    H H2251 0.5427 0.8719 0.5299 0.0240 Uiso 1.0000 . .
    H H3012 0.5394 0.5297 0.1234 0.0643 Uiso 1.0000 . .
    H H3011 0.6406 0.5507 0.0906 0.0637 Uiso 1.0000 . .
    H H3013 0.5432 0.4920 0.0566 0.0642 Uiso 1.0000 . .
loop_
    _atom_site_aniso_label
    _atom_site_aniso_U_11
    _atom_site_aniso_U_22
    _atom_site_aniso_U_33
    _atom_site_aniso_U_12
    _atom_site_aniso_U_13
    _atom_site_aniso_U_23
    Zn1 0.01798(13) 0.01668(12) 0.01312(12) 0.00072(10) 0.00433(10) 0.00122(10)
    C101 0.0149(10) 0.0139(10) 0.0156(10) 0.0010(8) 0.0004(8) 0.0023(8)
    N102 0.0142(8) 0.0126(8) 0.0155(8) -0.0019(7) -0.0003(7) 0.0011(7)
    N103 0.0180(9) 0.0146(9) 0.0167(9) -0.0030(7) 0.0022(7) 0.0005(7)
    C104 0.0204(11) 0.0111(10) 0.0189(11) 0.0026(8) 0.0023(9) 0.0022(8)
    S105 0.0278(3) 0.0216(3) 0.0190(3) -0.0035(2) 0.0079(2) -0.0067(2)
    S106 0.0242(3) 0.0198(3) 0.0209(3) -0.0079(2) 0.0026(2) -0.0038(2)
    C107 0.0239(12) 0.0229(12) 0.0221(11) -0.0070(10) 0.0060(10) 0.0035(9)
    C108 0.0207(11) 0.0233(12) 0.0178(11) -0.0053(9) 0.0077(9) 0.0037(9)
    C109 0.0259(12) 0.0316(13) 0.0232(12) -0.0078(11) 0.0029(10) -0.0008(10)
    C110 0.0218(12) 0.0416(15) 0.0280(13) 0.0016(11) 0.0032(11) 0.0045(11)
    C111 0.0287(13) 0.0325(14) 0.0241(12) 0.0064(11) 0.0113(11) 0.0029(10)
    C112 0.0284(13) 0.0291(13) 0.0215(12) -0.0023(11) 0.0101(10) -0.0046(10)
    C113 0.0178(11) 0.0282(12) 0.0181(11) -0.0031(9) 0.0044(9) -0.0012(9)
    C114 0.0156(10) 0.0150(10) 0.0166(10) 0.0012(8) 0.0009(9) -0.0003(8)
    N115 0.0180(9) 0.0168(9) 0.0178(9) -0.0003(7) 0.0050(8) -0.0008(7)
    C116 0.0220(11) 0.0205(11) 0.0227(11) -0.0017(9) 0.0098(10) -0.0003(9)
    C117 0.0195(11) 0.0230(12) 0.0333(13) -0.0069(10) 0.0091(10) -0.0027(10)
    C118 0.0226(12) 0.0273(12) 0.0283(13) -0.0085(10) 0.0019(11) -0.0059(10)
    C119 0.0224(11) 0.0243(12) 0.0190(11) -0.0057(10) 0.0031(10) -0.0012(9)
    C120 0.0163(10) 0.0204(11) 0.0128(10) -0.0057(9) -0.0007(8) -0.0006(8)
    C121 0.0255(12) 0.0211(11) 0.0185(11) -0.0004(9) 0.0031(10) -0.0003(9)
    C122 0.0303(13) 0.0330(14) 0.0243(12) -0.0030(11) 0.0082(11) -0.0088(11)
    C123 0.0296(13) 0.0420(15) 0.0164(11) -0.0131(12) 0.0077(10) -0.0047(11)
    C124 0.0373(14) 0.0281(13) 0.0182(11) -0.0119(11) 0.0035(11) 0.0046(10)
    C125 0.0290(12) 0.0214(11) 0.0156(11) -0.0047(10) 0.0021(10) -0.0004(9)
    C201 0.0161(10) 0.0152(10) 0.0137(10) -0.0003(8) 0.0028(9) -0.0009(8)
    N202 0.0144(8) 0.0188(9) 0.0151(9) 0.0016(7) 0.0056(7) -0.0001(7)
    N203 0.0153(9) 0.0253(10) 0.0192(9) 0.0040(8) 0.0083(8) 0.0017(8)
    C204 0.0176(10) 0.0238(11) 0.0164(10) 0.0037(9) 0.0058(9) -0.0041(9)
    S205 0.0210(3) 0.0203(3) 0.0225(3) 0.0064(2) 0.0035(2) 0.0022(2)
    S206 0.0202(3) 0.0392(4) 0.0365(3) 0.0097(3) 0.0140(3) 0.0043(3)
    C207 0.0254(13) 0.0447(16) 0.0299(13) 0.0013(12) 0.0136(11) 0.0072(12)
    C208 0.0206(12) 0.0377(14) 0.0267(12) -0.0046(11) 0.0101(10) 0.0079(11)
    C209 0.0185(12) 0.0499(17) 0.0352(14) -0.0056(12) 0.0048(11) 0.0121(13)
    C210 0.0319(15) 0.0522(18) 0.0321(14) -0.0204(14) 0.0006(12) 0.0077(13)
    C211 0.0484(17) 0.0385(16) 0.0355(15) -0.0211(14) 0.0063(14) 0.0019(12)
    C212 0.0406(16) 0.0307(14) 0.0448(16) -0.0017(12) 0.0051(14) 0.0070(12)
    C213 0.0270(13) 0.0353(14) 0.0298(13) -0.0052(11) 0.0028(11) 0.0077(11)
    C214 0.0160(10) 0.0133(10) 0.0177(10) 0.0007(8) 0.0047(9) -0.0003(8)
    N215 0.0184(9) 0.0145(9) 0.0159(9) 0.0017(7) 0.0029(8) 0.0022(7)
    C216 0.0216(11) 0.0183(11) 0.0200(11) 0.0002(9) 0.0098(9) 0.0024(9)
    C217 0.0183(11) 0.0235(12) 0.0263(12) 0.0019(9) 0.0094(10) 0.0000(10)
    C218 0.0146(10) 0.0190(11) 0.0286(12) 0.0032(9) 0.0033(10) 0.0020(9)
    C219 0.0193(11) 0.0200(11) 0.0184(11) -0.0004(9) 0.0037(9) 0.0031(9)
    C220 0.0119(10) 0.0192(10) 0.0161(10) 0.0022(8) 0.0027(8) 0.0030(8)
    C221 0.0215(11) 0.0228(11) 0.0187(11) 0.0015(9) 0.0085(10) -0.0004(9)
    C222 0.0295(13) 0.0168(11) 0.0295(12) 0.0035(10) 0.0114(11) 0.0027(9)
    C223 0.0283(12) 0.0268(12) 0.0245(12) 0.0029(10) 0.0089(11) 0.0099(10)
    C224 0.0274(12) 0.0286(12) 0.0166(11) 0.0044(10) 0.0083(10) 0.0022(9)
    C225 0.0184(11) 0.0206(11) 0.0176(11) 0.0024(9) 0.0030(9) 0.0000(9)
    C301 0.0438(17) 0.0337(15) 0.0425(16) 0.0025(13) -0.0089(14) -0.0034(13)
    C302 0.0297(13) 0.0346(14) 0.0253(13) -0.0064(12) -0.0024(11) -0.0048(11)
    N303 0.0498(15) 0.0334(13) 0.0372(13) -0.0009(11) -0.0082(12) -0.0027(11)
loop_
    _geom_bond_atom_site_label_1
    _geom_bond_atom_site_label_2
    _geom_bond_site_symmetry_1
    _geom_bond_site_symmetry_2
    _geom_bond_distance
    _geom_bond_publ_flag
    Zn1 N102 . . 2.1346(17) yes
    Zn1 S105 . . 2.4403(6) yes
    Zn1 N115 . . 2.2288(17) yes
    Zn1 N202 . . 2.1160(17) yes
    Zn1 S205 . . 2.4516(6) yes
    Zn1 N215 . . 2.3188(17) yes
    C101 N102 . . 1.297(3) no
    C101 C114 . . 1.484(3) no
    C101 C120 . . 1.484(3) no
    N102 N103 . . 1.387(2) no
    N103 C104 . . 1.316(3) no
    C104 S105 . . 1.722(2) no
    C104 S106 . . 1.753(2) no
    S106 C107 . . 1.825(2) no
    C107 C108 . . 1.504(3) no
    C107 H1071 . . 0.984 no
    C107 H1072 . . 0.982 no
    C108 C109 . . 1.392(3) no
    C108 C113 . . 1.391(3) no
    C109 C110 . . 1.380(4) no
    C109 H1091 . . 0.960 no
    C110 C111 . . 1.387(3) no
    C110 H1101 . . 0.940 no
    C111 C112 . . 1.382(3) no
    C111 H1111 . . 0.960 no
    C112 C113 . . 1.389(3) no
    C112 H1121 . . 0.952 no
    C113 H1131 . . 0.967 no
    C114 N115 . . 1.352(3) no
    C114 C119 . . 1.390(3) no
    N115 C116 . . 1.337(3) no
    C116 C117 . . 1.383(3) no
    C116 H1161 . . 0.961 no
    C117 C118 . . 1.381(3) no
    C117 H1171 . . 0.950 no
    C118 C119 . . 1.386(3) no
    C118 H1181 . . 0.952 no
    C119 H1191 . . 0.954 no
    C120 C121 . . 1.390(3) no
    C120 C125 . . 1.392(3) no
    C121 C122 . . 1.390(3) no
    C121 H1211 . . 0.962 no
    C122 C123 . . 1.382(3) no
    C122 H1221 . . 0.964 no
    C123 C124 . . 1.385(3) no
    C123 H1231 . . 0.951 no
    C124 C125 . . 1.384(3) no
    C124 H1241 . . 0.962 no
    C125 H1251 . . 0.951 no
    C201 N202 . . 1.299(3) no
    C201 C214 . . 1.481(3) no
    C201 C220 . . 1.483(3) no
    N202 N203 . . 1.385(2) no
    N203 C204 . . 1.306(3) no
    C204 S205 . . 1.719(2) no
    C204 S206 . . 1.760(2) no
    S206 C207 . . 1.829(3) no
    C207 C208 . . 1.512(4) no
    C207 H2071 . . 0.994 no
    C207 H2072 . . 1.002 no
    C208 C209 . . 1.397(3) no
    C208 C213 . . 1.387(3) no
    C209 C210 . . 1.382(4) no
    C209 H2091 . . 0.971 no
    C210 C211 . . 1.381(4) no
    C210 H2101 . . 0.939 no
    C211 C212 . . 1.386(4) no
    C211 H2111 . . 0.957 no
    C212 C213 . . 1.380(4) no
    C212 H2121 . . 0.952 no
    C213 H2131 . . 0.974 no
    C214 N215 . . 1.350(3) no
    C214 C219 . . 1.383(3) no
    N215 C216 . . 1.335(3) no
    C216 C217 . . 1.384(3) no
    C216 H2161 . . 0.949 no
    C217 C218 . . 1.379(3) no
    C217 H2171 . . 0.942 no
    C218 C219 . . 1.380(3) no
    C218 H2181 . . 0.958 no
    C219 H2191 . . 0.970 no
    C220 C221 . . 1.399(3) no
    C220 C225 . . 1.390(3) no
    C221 C222 . . 1.388(3) no
    C221 H2211 . . 0.960 no
    C222 C223 . . 1.378(3) no
    C222 H2221 . . 0.961 no
    C223 C224 . . 1.389(3) no
    C223 H2231 . . 0.959 no
    C224 C225 . . 1.385(3) no
    C224 H2241 . . 0.967 no
    C225 H2251 . . 0.961 no
    C301 C302 . . 1.449(4) no
    C301 H3012 . . 0.983 no
    C301 H3011 . . 0.958 no
    C301 H3013 . . 0.947 no
    C302 N303 . . 1.131(3) no
loop_
    _geom_angle_atom_site_label_1
    _geom_angle_atom_site_label_2
    _geom_angle_atom_site_label_3
    _geom_angle_site_symmetry_1
    _geom_angle_site_symmetry_2
    _geom_angle_site_symmetry_3
    _geom_angle
    _geom_angle_publ_flag
    N102 Zn1 S105 . . . 80.19(5) no
    N102 Zn1 N115 . . . 74.11(6) no
    S105 Zn1 N115 . . . 154.15(5) no
    N102 Zn1 N202 . . . 155.73(7) no
    S105 Zn1 N202 . . . 109.70(5) no
    N115 Zn1 N202 . . . 95.14(6) no
    N102 Zn1 S205 . . . 120.54(5) no
    S105 Zn1 S205 . . . 100.33(2) no
    N115 Zn1 S205 . . . 90.52(5) no
    N202 Zn1 S205 . . . 80.43(5) no
    N102 Zn1 N215 . . . 84.94(6) no
    S105 Zn1 N215 . . . 90.04(5) no
    N115 Zn1 N215 . . . 90.39(6) no
    N202 Zn1 N215 . . . 73.24(6) no
    S205 Zn1 N215 . . . 153.63(5) no
    N102 C101 C114 . . . 114.98(18) no
    N102 C101 C120 . . . 124.71(19) no
    C114 C101 C120 . . . 120.29(17) no
    Zn1 N102 C101 . . . 120.13(14) no
    Zn1 N102 N103 . . . 120.93(12) no
    C101 N102 N103 . . . 117.09(17) no
    N102 N103 C104 . . . 112.46(17) no
    N103 C104 S105 . . . 130.01(17) no
    N103 C104 S106 . . . 116.92(16) no
    S105 C104 S106 . . . 113.05(12) no
    C104 S105 Zn1 . . . 93.14(7) no
    C104 S106 C107 . . . 104.51(10) no
    S106 C107 C108 . . . 114.49(15) no
    S106 C107 H1071 . . . 104.6 no
    C108 C107 H1071 . . . 109.2 no
    S106 C107 H1072 . . . 107.6 no
    C108 C107 H1072 . . . 110.7 no
    H1071 C107 H1072 . . . 110.1 no
    C107 C108 C109 . . . 121.4(2) no
    C107 C108 C113 . . . 120.2(2) no
    C109 C108 C113 . . . 118.4(2) no
    C108 C109 C110 . . . 121.0(2) no
    C108 C109 H1091 . . . 119.2 no
    C110 C109 H1091 . . . 119.8 no
    C109 C110 C111 . . . 120.0(2) no
    C109 C110 H1101 . . . 121.3 no
    C111 C110 H1101 . . . 118.7 no
    C110 C111 C112 . . . 119.8(2) no
    C110 C111 H1111 . . . 120.4 no
    C112 C111 H1111 . . . 119.9 no
    C111 C112 C113 . . . 120.0(2) no
    C111 C112 H1121 . . . 120.3 no
    C113 C112 H1121 . . . 119.7 no
    C108 C113 C112 . . . 120.7(2) no
    C108 C113 H1131 . . . 119.3 no
    C112 C113 H1131 . . . 120.0 no
    C101 C114 N115 . . . 115.93(18) no
    C101 C114 C119 . . . 122.40(19) no
    N115 C114 C119 . . . 121.67(19) no
    Zn1 N115 C114 . . . 114.19(13) no
    Zn1 N115 C116 . . . 126.82(14) no
    C114 N115 C116 . . . 118.53(18) no
    N115 C116 C117 . . . 122.9(2) no
    N115 C116 H1161 . . . 116.8 no
    C117 C116 H1161 . . . 120.3 no
    C116 C117 C118 . . . 118.6(2) no
    C116 C117 H1171 . . . 119.5 no
    C118 C117 H1171 . . . 121.8 no
    C117 C118 C119 . . . 119.2(2) no
    C117 C118 H1181 . . . 120.2 no
    C119 C118 H1181 . . . 120.6 no
    C114 C119 C118 . . . 119.1(2) no
    C114 C119 H1191 . . . 120.1 no
    C118 C119 H1191 . . . 120.9 no
    C101 C120 C121 . . . 120.65(19) no
    C101 C120 C125 . . . 120.0(2) no
    C121 C120 C125 . . . 119.3(2) no
    C120 C121 C122 . . . 120.0(2) no
    C120 C121 H1211 . . . 119.9 no
    C122 C121 H1211 . . . 120.0 no
    C121 C122 C123 . . . 120.3(2) no
    C121 C122 H1221 . . . 119.5 no
    C123 C122 H1221 . . . 120.2 no
    C122 C123 C124 . . . 119.9(2) no
    C122 C123 H1231 . . . 119.5 no
    C124 C123 H1231 . . . 120.6 no
    C123 C124 C125 . . . 120.0(2) no
    C123 C124 H1241 . . . 121.2 no
    C125 C124 H1241 . . . 118.8 no
    C120 C125 C124 . . . 120.4(2) no
    C120 C125 H1251 . . . 119.5 no
    C124 C125 H1251 . . . 120.0 no
    N202 C201 C214 . . . 115.42(18) no
    N202 C201 C220 . . . 125.14(19) no
    C214 C201 C220 . . . 119.33(17) no
    Zn1 N202 C201 . . . 121.37(14) no
    Zn1 N202 N203 . . . 121.48(13) no
    C201 N202 N203 . . . 116.47(17) no
    N202 N203 C204 . . . 113.11(17) no
    N203 C204 S205 . . . 130.23(17) no
    N203 C204 S206 . . . 115.02(16) no
    S205 C204 S206 . . . 114.75(12) no
    C204 S205 Zn1 . . . 93.26(7) no
    C204 S206 C207 . . . 102.05(11) no
    S206 C207 C208 . . . 113.92(17) no
    S206 C207 H2071 . . . 109.2 no
    C208 C207 H2071 . . . 110.3 no
    S206 C207 H2072 . . . 105.1 no
    C208 C207 H2072 . . . 109.0 no
    H2071 C207 H2072 . . . 109.1 no
    C207 C208 C209 . . . 121.2(2) no
    C207 C208 C213 . . . 121.0(2) no
    C209 C208 C213 . . . 117.8(2) no
    C208 C209 C210 . . . 121.2(3) no
    C208 C209 H2091 . . . 119.4 no
    C210 C209 H2091 . . . 119.4 no
    C209 C210 C211 . . . 120.1(3) no
    C209 C210 H2101 . . . 119.3 no
    C211 C210 H2101 . . . 120.7 no
    C210 C211 C212 . . . 119.3(3) no
    C210 C211 H2111 . . . 120.4 no
    C212 C211 H2111 . . . 120.2 no
    C211 C212 C213 . . . 120.4(3) no
    C211 C212 H2121 . . . 120.2 no
    C213 C212 H2121 . . . 119.3 no
    C208 C213 C212 . . . 121.1(2) no
    C208 C213 H2131 . . . 118.3 no
    C212 C213 H2131 . . . 120.6 no
    C201 C214 N215 . . . 115.68(18) no
    C201 C214 C219 . . . 122.15(19) no
    N215 C214 C219 . . . 122.17(19) no
    Zn1 N215 C214 . . . 111.17(13) no
    Zn1 N215 C216 . . . 128.93(14) no
    C214 N215 C216 . . . 117.82(18) no
    N215 C216 C217 . . . 123.1(2) no
    N215 C216 H2161 . . . 118.6 no
    C217 C216 H2161 . . . 118.3 no
    C216 C217 C218 . . . 118.6(2) no
    C216 C217 H2171 . . . 119.8 no
    C218 C217 H2171 . . . 121.5 no
    C217 C218 C219 . . . 118.9(2) no
    C217 C218 H2181 . . . 120.8 no
    C219 C218 H2181 . . . 120.3 no
    C214 C219 C218 . . . 119.2(2) no
    C214 C219 H2191 . . . 118.7 no
    C218 C219 H2191 . . . 122.1 no
    C201 C220 C221 . . . 118.48(18) no
    C201 C220 C225 . . . 122.21(19) no
    C221 C220 C225 . . . 119.30(19) no
    C220 C221 C222 . . . 120.3(2) no
    C220 C221 H2211 . . . 119.8 no
    C222 C221 H2211 . . . 119.9 no
    C221 C222 C223 . . . 119.9(2) no
    C221 C222 H2221 . . . 119.6 no
    C223 C222 H2221 . . . 120.5 no
    C222 C223 C224 . . . 120.1(2) no
    C222 C223 H2231 . . . 120.3 no
    C224 C223 H2231 . . . 119.6 no
    C223 C224 C225 . . . 120.3(2) no
    C223 C224 H2241 . . . 119.4 no
    C225 C224 H2241 . . . 120.3 no
    C220 C225 C224 . . . 120.1(2) no
    C220 C225 H2251 . . . 120.1 no
    C224 C225 H2251 . . . 119.8 no
    C302 C301 H3012 . . . 109.6 no
    C302 C301 H3011 . . . 107.4 no
    H3012 C301 H3011 . . . 111.6 no
    C302 C301 H3013 . . . 108.6 no
    H3012 C301 H3013 . . . 110.3 no
    H3011 C301 H3013 . . . 109.2 no
    C301 C302 N303 . . . 178.5(3) no
    C301 C302 N303 . . . 178.5(3) no
    C301 C302 N303 . . . 178.5(3) no
loop_
    _geom_hbond_atom_site_label_D
    _geom_hbond_atom_site_label_H
    _geom_hbond_atom_site_label_A
    _geom_hbond_site_symmetry_D
    _geom_hbond_site_symmetry_H
    _geom_hbond_site_symmetry_A
    _geom_hbond_distance_DH
    _geom_hbond_distance_HA
    _geom_hbond_distance_DA
    _geom_hbond_angle_DHA
    _geom_hbond_publ_flag
    C216 H2161 N103 . . . 0.95 2.62 3.285(3) 127 y
