# Supplementary material for: Bis{S-benzyl 3-[(phen­yl)(pyridin-2-yl)methyl­idene]dithio­carbazato}zinc acetonitrile monosolvate
Source: Acta Crystallogr Sect E Struct Rep Online. 2012 Mar 10;68(Pt 4):m390–1. doi: 10.1107/S1600536812009592 (PMC3343804; doi:10.1107/S1600536812009592)
Supplement: Supplementary file 2 [file e-68-0m390-Isup2.hkl]

data_I
#  1240_Zn-SB2BPy in P2(1)/n               
_audit_creation_date        "12-02-21"
_audit_creation_method      CRYSTALS 

_cell_length_a                    12.5918(3)
_cell_angle_alpha                 90
_cell_length_b                    14.0025(3)
_cell_angle_beta                  100.429(2)
_cell_length_c                    22.2129(5)
_cell_angle_gamma                 90
loop_
 _symmetry_equiv_pos_as_xyz
 'x,y,z'
 '-x,-y,-z'
 '-x+1/2,y+1/2,-z+1/2'
 'x+1/2,-y+1/2,z+1/2'

# NOTE FO on scale of Fc,      0.47148
# Status flags: 
#    o - used in refinement 
#    < - excluded by I/sigmaI cutoff 
#    l - excluded at low resolution  
#    h - excluded at high resolution  
#    x - excluded for another reason  

loop_
_refln_index_h
_refln_index_k
_refln_index_l
_refln_F_squared_meas
_refln_F_squared_calc
_refln_F_squared_sigma
_refln_observed_status
_refln_refinement_weight
   2   0   0     6541.82     6621.93       89.32 o   0.5667E-04
   4   0   0     8968.50     8270.61      110.63 o   0.1113E-04
   6   0   0     3105.86     3530.84       86.29 o   0.3913E-04
   8   0   0     1173.18     1137.75       61.21 o   0.1257E-03
  10   0   0     3580.64     3633.97      122.53 o   0.2868E-04
  12   0   0       98.11       83.32       31.51 o   0.7996E-03
  14   0   0      392.70      402.23       90.08 o   0.1068E-03
  16   0   0     1346.33     1152.14      162.54 o   0.3232E-04
   1   1   0    48664.29    48862.99      681.18 o   0.1418E-05
   2   1   0     2890.86     2953.53       52.55 o   0.1623E-03
   3   1   0     1827.49     1722.81       28.97 o   0.1234E-03
   4   1   0     1893.79     1834.24       33.29 o   0.1127E-03
   5   1   0       95.61       77.67       12.95 o   0.2469E-02
   6   1   0      895.35     1012.05       32.30 o   0.2231E-03
   7   1   0    10453.85    11183.59      134.03 o   0.7271E-05
   8   1   0       22.30       18.31       12.58 o   0.4662E-02
   9   1   0     5209.68     5236.93      100.58 o   0.2215E-04
  10   1   0      193.02      189.35       28.83 o   0.7164E-03
  11   1   0      137.83      175.46       26.83 o   0.8348E-03
  12   1   0       78.00       67.46       24.87 o   0.1219E-02
  13   1   0      328.16      310.88       42.00 o   0.3663E-03
  14   1   0      457.83      459.04       65.51 o   0.1744E-03
  15   1   0      162.72      191.18       46.80 o   0.3670E-03
  16   1   0      185.30      257.63       77.15 o   0.1505E-03
   0   2   0    31201.94    29349.36      464.84 o   0.3070E-05
   1   2   0     2482.90     2651.05       67.22 o   0.1359E-03
   2   2   0    31900.44    32724.76      241.94 o   0.1071E-05
   3   2   0    13005.26    12243.22      106.50 o   0.6154E-05
   4   2   0     3469.06     3452.93       77.75 o   0.4049E-04
   5   2   0      729.79      708.09       37.12 o   0.2662E-03
   6   2   0      231.09      173.25       25.68 o   0.8175E-03
   7   2   0       25.04       35.96       15.47 o   0.3021E-02
   8   2   0      910.21      927.95       45.69 o   0.1878E-03
   9   2   0      745.34      762.58       44.65 o   0.2199E-03
  10   2   0     2080.20     2074.32       78.60 o   0.6571E-04
  11   2   0      670.89      731.08       48.23 o   0.2126E-03
  12   2   0       30.63       59.49       23.11 o   0.1478E-02
  13   2   0       11.25        3.76       26.47 o   0.1024E-02
  14   2   0       42.59       45.36       42.13 o   0.5260E-03
  15   2   0      -10.86        6.34       39.24 o   0.1985E-03
  16   2   0     1878.63     1983.94      185.75 o   0.2336E-04
   1   3   0    21397.42    20985.61      193.91 o   0.2329E-05
   2   3   0      105.76       99.05        9.59 o   0.2581E-02
   3   3   0     6525.64     6395.56       76.81 o   0.1826E-04
   4   3   0     3055.39     2865.73       59.67 o   0.5499E-04
   5   3   0     6016.87     5895.44       93.32 o   0.1944E-04
   6   3   0      767.15      804.47       43.21 o   0.2186E-03
   7   3   0     2040.04     2151.20       75.11 o   0.6708E-04
   8   3   0       63.66       50.55       17.95 o   0.2091E-02
   9   3   0      376.57      391.85       33.31 o   0.4329E-03
  10   3   0     1754.30     1715.13       72.00 o   0.8141E-04
  11   3   0       41.04       10.49       22.03 o   0.1838E-02
  12   3   0      215.32      210.64       33.93 o   0.5612E-03
  13   3   0      800.40      756.02       59.16 o   0.1639E-03
  14   3   0       58.67       72.52       35.37 o   0.6925E-03
  15   3   0     1019.77      818.22       98.07 o   0.7874E-04
  16   3   0      130.75       78.81       75.11 o   0.1690E-03
   0   4   0     2579.00     2383.40       67.86 o   0.6274E-04
   1   4   0      250.65      269.18       14.38 o   0.9961E-03
   2   4   0     5493.65     5451.00       78.81 o   0.2282E-04
   3   4   0     1576.51     1489.51       52.69 o   0.1143E-03
   4   4   0    10160.49    10344.20      164.85 o   0.7421E-05
   5   4   0     7390.67     7394.82      142.37 o   0.1222E-04
   6   4   0       60.14       80.74       17.79 o   0.1885E-02
   7   4   0     1998.06     2075.99       77.34 o   0.6728E-04
   8   4   0        1.25        6.21       19.13 o   0.4665E-04
   9   4   0     2346.82     2343.90       79.93 o   0.5853E-04
  10   4   0      283.23      257.52       35.01 o   0.4920E-03
  11   4   0      238.31      288.36       33.54 o   0.5148E-03
  12   4   0      780.52      721.40       55.69 o   0.1784E-03
  13   4   0      932.29      954.52       83.15 o   0.9768E-04
  14   4   0      402.81      465.25       62.64 o   0.1880E-03
  15   4   0      247.28      238.04       57.23 o   0.2503E-03
  16   4   0      972.96      959.33      137.22 o   0.4499E-04
   1   5   0       40.20       27.26        8.97 o   0.5893E-02
   2   5   0     4373.52     4311.26       89.24 o   0.2928E-04
   3   5   0    33622.87    33372.41      330.55 o   0.9651E-06
   4   5   0       84.49       43.57       20.22 o   0.1742E-02
   5   5   0      267.28      238.03       21.91 o   0.8164E-03
   6   5   0       12.58        2.33       16.04 o   0.3655E-02
   7   5   0       33.03        2.38       20.65 o   0.2164E-02
   8   5   0      576.44      546.31       35.98 o   0.3228E-03
   9   5   0      204.32      140.79       24.47 o   0.9307E-03
  10   5   0     3466.86     3399.09       85.96 o   0.3883E-04
  11   5   0       23.16        4.93       20.88 o   0.2140E-02
  12   5   0     3916.28     3770.61      124.80 o   0.2690E-04
  13   5   0      175.40      124.47       44.18 o   0.4233E-03
  14   5   0      227.20      101.11       57.24 o   0.2709E-03
  15   5   0      446.60      347.65       94.87 o   0.9827E-04
  16   5   0      261.28      391.70       75.05 o   0.1493E-03
   0   6   0    10938.47    10973.67      208.39 o   0.6105E-05
   1   6   0     1540.16     1501.11       35.66 o   0.1379E-03
   2   6   0      933.66     1006.83       41.12 o   0.1930E-03
   3   6   0    11192.49    11330.56      190.23 o   0.6141E-05
   4   6   0       83.50      125.48       19.61 o   0.1411E-02
   5   6   0      134.01       97.61       22.07 o   0.1240E-02
   6   6   0     1234.39     1270.99       48.61 o   0.1412E-03
   7   6   0     1099.32     1072.37       47.36 o   0.1626E-03
   8   6   0      480.06      501.19       34.29 o   0.3645E-03
   9   6   0     7524.40     7620.36      143.39 o   0.1180E-04
  10   6   0       -1.08        0.89       17.05 o   0.5474E-04
  11   6   0      239.17      273.22       33.76 o   0.5197E-03
  12   6   0      927.87      914.75       61.37 o   0.1432E-03
  13   6   0      492.52      446.20       62.65 o   0.1858E-03
  14   6   0      761.69      665.71       82.17 o   0.1101E-03
  15   6   0      482.74      561.74       89.06 o   0.1036E-03
   1   7   0     6445.51     6477.42       88.38 o   0.1750E-04
   2   7   0     7221.38     7273.31      137.11 o   0.1274E-04
   3   7   0     2613.23     2602.32       87.45 o   0.4992E-04
   4   7   0       24.11        9.71       19.21 o   0.2442E-02
   5   7   0     2625.61     2706.63       89.77 o   0.4777E-04
   6   7   0     2980.70     2839.93       98.03 o   0.4173E-04
   7   7   0       39.79       47.72       18.89 o   0.2059E-02
   8   7   0       41.62       31.38       16.67 o   0.2640E-02
   9   7   0       74.78       82.80       20.22 o   0.1570E-02
  10   7   0      311.27      287.82       32.43 o   0.5143E-03
  11   7   0       17.38       21.55       24.10 o   0.1568E-02
  12   7   0      517.69      499.31       49.33 o   0.2465E-03
  13   7   0      778.56      776.25       77.05 o   0.1167E-03
  14   7   0       63.01       32.31       48.48 o   0.4047E-03
   0   8   0     4355.15     4274.27      123.09 o   0.2441E-04
   1   8   0     1127.06     1111.25       41.92 o   0.1717E-03
   2   8   0     3650.02     3626.35       69.41 o   0.4011E-04
   3   8   0     1146.54     1395.82       61.50 o   0.1143E-03
   4   8   0     7281.57     7126.96      164.32 o   0.1168E-04
   5   8   0        5.83       31.40       20.38 o   0.4341E-03
   6   8   0       55.56       92.48       19.33 o   0.1654E-02
   7   8   0     4725.25     4655.19      135.87 o   0.2091E-04
   8   8   0      107.69      124.97       24.65 o   0.1050E-02
   9   8   0       82.91      102.17       26.10 o   0.1046E-02
  10   8   0      411.54      349.12       37.36 o   0.3938E-03
  11   8   0      319.70      290.98       46.01 o   0.3303E-03
  12   8   0      229.81      274.25       35.46 o   0.4904E-03
  13   8   0      323.47      354.18       91.51 o   0.1060E-03
   1   9   0     7495.59     7213.71      120.05 o   0.1339E-04
   2   9   0      166.65      159.85       17.80 o   0.1267E-02
   3   9   0     1318.63     1376.28       71.26 o   0.9734E-04
   4   9   0     2386.57     2504.39       93.65 o   0.4941E-04
   5   9   0     3552.46     3628.28      116.87 o   0.2990E-04
   6   9   0     4719.08     4845.75      138.76 o   0.1998E-04
   7   9   0      225.90      184.79       34.88 o   0.5536E-03
   8   9   0      251.16      234.73       36.70 o   0.4843E-03
   9   9   0      650.84      660.04       55.10 o   0.1923E-03
  10   9   0     1437.82     1463.11       82.22 o   0.8050E-04
  11   9   0       44.79       16.92       43.52 o   0.5079E-03
  12   9   0      138.41       85.32       39.45 o   0.5395E-03
  13   9   0      474.21      286.41       97.94 o   0.9376E-04
   0  10   0     5125.45     5009.15      129.65 o   0.2000E-04
   1  10   0      509.62      508.96       28.58 o   0.4096E-03
   2  10   0     2911.79     3026.74       83.78 o   0.4535E-04
   3  10   0      538.71      582.36       36.62 o   0.3145E-03
   4  10   0     4495.25     4566.27      139.59 o   0.2102E-04
   5  10   0       72.23       54.45       25.99 o   0.1180E-02
   6  10   0     1311.04     1255.58       76.04 o   0.9458E-04
   7  10   0      329.24      399.72       40.88 o   0.3532E-03
   8  10   0      768.07      783.25       60.93 o   0.1574E-03
   9  10   0      252.32      278.28       38.61 o   0.4338E-03
  10  10   0      157.67      192.65       35.90 o   0.5487E-03
  11  10   0      178.55      183.29       56.73 o   0.2664E-03
  12  10   0       -2.11       40.93       37.67 o   0.8814E-05
   1  11   0     1459.04     1381.42       49.91 o   0.1260E-03
   2  11   0       30.52        3.34       19.97 o   0.2305E-02
   3  11   0    14347.53    13826.35      220.17 o   0.4285E-05
   4  11   0      458.93      429.60       70.46 o   0.1576E-03
   5  11   0     1370.81     1382.40       81.05 o   0.8417E-04
   6  11   0     1120.57     1096.33       73.78 o   0.1060E-03
   7  11   0      214.51      198.02       38.61 o   0.4778E-03
   8  11   0       20.32       45.02       23.85 o   0.1481E-02
   9  11   0      167.04      145.76       37.76 o   0.5337E-03
  10  11   0       39.37      106.71       28.09 o   0.9671E-03
  11  11   0     1007.08      991.52      115.55 o   0.5920E-04
  12  11   0     1201.20     1182.51      126.75 o   0.4889E-04
   0  12   0      403.58      380.49       67.42 o   0.1735E-03
   1  12   0      129.11      177.96       32.76 o   0.6465E-03
   2  12   0     3022.35     3169.95      127.31 o   0.3102E-04
   3  12   0       59.76       83.02       23.35 o   0.1310E-02
   4  12   0      200.60      189.61       35.28 o   0.5522E-03
   5  12   0     1107.26      969.94       76.45 o   0.1056E-03
   6  12   0       90.21       98.64       28.50 o   0.9204E-03
   7  12   0      237.66      248.72       39.83 o   0.4314E-03
   8  12   0      345.20      375.68       50.19 o   0.2742E-03
   9  12   0      670.55      721.15       65.95 o   0.1491E-03
  10  12   0      -28.28        0.40       33.16 o   0.8872E-03
  11  12   0      914.05      727.46      113.04 o   0.6468E-04
   1  13   0     2415.65     2332.31      119.43 o   0.3997E-04
   2  13   0      561.39      428.89       60.35 o   0.1945E-03
   3  13   0      267.02      302.18       48.72 o   0.3070E-03
   4  13   0      257.76      313.58       42.26 o   0.3728E-03
   5  13   0     2347.73     2637.78      115.84 o   0.3945E-04
   6  13   0      716.66      719.92       65.17 o   0.1502E-03
   7  13   0      432.54      504.56       55.89 o   0.2151E-03
   8  13   0      999.64     1092.76       79.94 o   0.9784E-04
   9  13   0      380.62      400.52       53.84 o   0.2425E-03
  10  13   0      716.43      761.85       68.43 o   0.1389E-03
  11  13   0     1348.52     1371.39      142.80 o   0.3905E-04
   0  14   0      293.20      327.19       71.22 o   0.1659E-03
   1  14   0       -6.99        0.48       37.75 o   0.9632E-04
   2  14   0     1620.94     1500.99      104.16 o   0.5910E-04
   3  14   0      592.63      617.27       89.58 o   0.9984E-04
   4  14   0       56.14       37.39       30.13 o   0.9689E-03
   5  14   0      115.14      117.33       36.91 o   0.5876E-03
   6  14   0      212.62      193.93       40.89 o   0.4416E-03
   7  14   0     1157.92     1092.38       88.19 o   0.8449E-04
   8  14   0      114.40      208.14       37.66 o   0.5165E-03
   9  14   0       93.62       50.65       34.79 o   0.7159E-03
  10  14   0       43.03      137.16       48.29 o   0.3790E-03
  11  14   0      164.68      154.82       67.20 o   0.2008E-03
   1  15   0      295.54      244.65       54.47 o   0.2663E-03
   2  15   0      537.41      435.37       65.88 o   0.1718E-03
   3  15   0       71.12      133.95       48.41 o   0.3746E-03
   4  15   0      943.05      864.42       81.55 o   0.1025E-03
   5  15   0       -8.74        7.33       34.64 o   0.2114E-03
   6  15   0     1411.52     1462.93      100.13 o   0.6399E-04
   7  15   0      152.81      194.63       41.35 o   0.4456E-03
   8  15   0      -14.12        7.31       33.35 o   0.6386E-03
   9  15   0      216.26      123.68       46.29 o   0.3858E-03
   0  16   0     1544.28     1552.22      157.32 o   0.3238E-04
   1  16   0       35.18       43.73       38.36 o   0.6312E-03
   2  16   0       71.85       35.00       60.65 o   0.2622E-03
   3  16   0      490.72      635.20       92.70 o   0.9527E-04
   4  16   0       61.13       61.00       32.83 o   0.7984E-03
   5  16   0     1693.39     1609.16      111.26 o   0.5275E-04
   6  16   0     1787.38     1838.33      115.79 o   0.4765E-04
   7  16   0      521.60      520.34       67.51 o   0.1605E-03
   8  16   0       43.52      105.88       60.60 o   0.2552E-03
   1  17   0      118.35       93.26       47.14 o   0.3973E-03
   2  17   0      119.63      209.70       70.76 o   0.1808E-03
   3  17   0       -8.63       29.26       63.66 o   0.1811E-04
   4  17   0      786.77      825.68       83.14 o   0.1033E-03
 -15   0   1      409.01      491.30       88.17 o   0.1083E-03
 -13   0   1     6348.18     6290.37      195.26 o   0.1170E-04
 -11   0   1      -10.09       18.81       25.03 o   0.8370E-03
  -9   0   1     4104.54     4496.79      123.70 o   0.2393E-04
  -7   0   1     2171.62     2127.34       77.41 o   0.6476E-04
  -5   0   1     2545.70     2661.34       70.26 o   0.5726E-04
  -3   0   1      566.59      621.54       34.81 o   0.3140E-03
   3   0   1    32193.52    32639.39      284.75 o   0.1044E-05
   5   0   1     3815.30     3477.34       88.88 o   0.3626E-04
   7   0   1     8060.36     9236.25      161.58 o   0.9160E-05
   9   0   1     1549.69     1592.89       75.50 o   0.8338E-04
  11   0   1     2845.22     2803.61      115.01 o   0.3697E-04
  13   0   1     1381.76     1203.53      142.55 o   0.3986E-04
  15   0   1      135.62      212.12       56.63 o   0.2665E-03
 -16   1   1      504.83      574.86       72.01 o   0.1437E-03
 -15   1   1      264.98      218.40       53.04 o   0.2845E-03
 -14   1   1      649.03      625.98       72.88 o   0.1352E-03
 -13   1   1     1141.68     1053.70       68.53 o   0.1163E-03
 -12   1   1     4676.01     4399.91      131.15 o   0.2231E-04
 -11   1   1     5955.09     6090.12      140.98 o   0.1561E-04
 -10   1   1     5222.20     5413.64      105.68 o   0.2104E-04
  -9   1   1     1547.54     1537.41       53.05 o   0.1122E-03
  -8   1   1      344.76      335.46       25.29 o   0.5963E-03
  -7   1   1      590.19      621.77       28.88 o   0.3540E-03
  -6   1   1     8159.56     8031.70      122.45 o   0.1162E-04
  -5   1   1    10936.99    11019.00      138.81 o   0.7122E-05
  -4   1   1     2315.18     2453.24       49.27 o   0.7377E-04
  -3   1   1    17795.15    17980.61      175.45 o   0.3120E-05
  -2   1   1      837.43      799.08       25.24 o   0.6756E-03
  -1   1   1     2144.13     2220.45       38.18 o   0.2599E-03
   1   1   1     2701.97     2622.09       44.66 o   0.1949E-03
   2   1   1       15.73       11.28        6.49 o   0.1759E-01
   3   1   1    21144.38    21153.14      139.84 o   0.2426E-05
   4   1   1    27157.62    27959.88      183.09 o   0.1463E-05
   5   1   1      819.13      675.57       28.46 o   0.3085E-03
   6   1   1    29151.49    28987.18      262.65 o   0.1283E-05
   7   1   1     1092.40     1119.21       38.62 o   0.1808E-03
   8   1   1     7900.27     7720.78      119.85 o   0.1233E-04
   9   1   1       83.07       76.66       21.15 o   0.1485E-02
  10   1   1      294.17      289.09       34.09 o   0.4896E-03
  11   1   1     3006.99     3011.72      100.62 o   0.3946E-04
  12   1   1     1989.08     1874.40       86.45 o   0.6426E-04
  13   1   1     2329.44     2326.57      128.78 o   0.3681E-04
  14   1   1     3146.37     2914.16      157.23 o   0.2514E-04
  15   1   1      -63.08        0.84       38.46 o   0.6492E-03
 -16   2   1      -28.61       63.26       59.59 o   0.1270E-03
 -15   2   1      -78.66        8.12       43.37 o   0.5075E-03
 -14   2   1       67.62      126.41       33.21 o   0.7068E-03
 -13   2   1     1738.05     1746.10       83.81 o   0.7055E-04
 -12   2   1      261.97      281.39       37.09 o   0.4543E-03
 -11   2   1     2406.89     2274.49       88.26 o   0.5465E-04
 -10   2   1       20.02       58.08       16.51 o   0.2489E-02
  -9   2   1     1170.41     1235.42       54.42 o   0.1337E-03
  -8   2   1      229.31      225.43       25.09 o   0.7643E-03
  -7   2   1      385.70      357.42       33.28 o   0.4474E-03
  -6   2   1      457.19      507.84       32.61 o   0.3807E-03
  -5   2   1     2301.16     2585.39       66.74 o   0.6199E-04
  -4   2   1     2433.27     2486.39       62.90 o   0.6493E-04
  -3   2   1    10745.79    10741.05      119.25 o   0.7656E-05
  -2   2   1     6562.77     6221.14       76.23 o   0.1872E-04
  -1   2   1     1134.53     1219.59       30.16 o   0.4808E-03
   0   2   1     1485.76     1659.66       33.71 o   0.3688E-03
   1   2   1      687.98      696.92       23.31 o   0.8146E-03
   2   2   1    11318.51    11045.69       90.18 o   0.7582E-05
   3   2   1    10114.53     9691.96       89.36 o   0.9299E-05
   4   2   1     5438.72     5376.63       67.55 o   0.2412E-04
   5   2   1    20514.39    20237.86      211.87 o   0.2440E-05
   6   2   1    16353.06    16088.43      166.33 o   0.3726E-05
   7   2   1    18919.00    19640.64      193.66 o   0.2687E-05
   8   2   1      132.14      156.21       17.43 o   0.1363E-02
   9   2   1     1368.19     1437.06       59.55 o   0.1108E-03
  10   2   1       58.47       54.47       20.00 o   0.1788E-02
  11   2   1     1045.24      942.03       60.60 o   0.1401E-03
  12   2   1      762.44      674.47       54.62 o   0.1879E-03
  13   2   1      267.97      290.95       51.85 o   0.2825E-03
  14   2   1      508.43      386.50       70.47 o   0.1586E-03
  15   2   1       72.41       61.69       40.84 o   0.5394E-03
  16   2   1      165.24       63.57       74.29 o   0.1724E-03
 -16   3   1       95.71       89.84       60.42 o   0.2554E-03
 -15   3   1      192.17      223.08       47.76 o   0.3433E-03
 -14   3   1     1085.95     1310.89       92.62 o   0.7583E-04
 -13   3   1      135.43      130.83       31.09 o   0.7412E-03
 -12   3   1     3184.46     3220.77      108.88 o   0.3497E-04
 -11   3   1       37.80       70.64       22.27 o   0.1501E-02
 -10   3   1     1330.44     1472.96       62.50 o   0.1062E-03
  -9   3   1       96.79       70.67       19.91 o   0.1602E-02
  -8   3   1      767.81      728.42       51.29 o   0.1951E-03
  -7   3   1      230.73      257.78       27.98 o   0.6554E-03
  -6   3   1    10720.61    10888.68      183.09 o   0.6614E-05
  -5   3   1     2013.35     1864.67       64.28 o   0.8159E-04
  -4   3   1     4281.26     4061.60       91.11 o   0.3072E-04
  -3   3   1    22702.28    22224.16      190.56 o   0.2117E-05
  -2   3   1    11012.76    10276.87      105.05 o   0.8136E-05
  -1   3   1      848.89      789.26       23.23 o   0.3031E-03
   0   3   1      261.90      235.25       16.54 o   0.9941E-03
   1   3   1     7279.01     6718.86       85.00 o   0.1610E-04
   2   3   1    17637.12    17263.50      152.48 o   0.3363E-05
   3   3   1    16641.02    16687.30      133.33 o   0.3679E-05
   4   3   1    13143.16    12553.58      129.37 o   0.5760E-05
   5   3   1        6.81       23.85       10.45 o   0.6158E-02
   6   3   1     7067.31     6881.15      108.60 o   0.1489E-04
   7   3   1       11.79        7.34       11.98 o   0.5974E-02
   8   3   1     1617.73     1551.95       49.26 o   0.1152E-03
   9   3   1       89.15      107.01       16.01 o   0.1831E-02
  10   3   1     1047.10     1064.18       56.62 o   0.1426E-03
  11   3   1       33.28       37.16       22.23 o   0.1681E-02
  12   3   1      429.34      379.20       43.99 o   0.3160E-03
  13   3   1     1084.96     1100.02       89.85 o   0.8302E-04
  14   3   1      220.46      151.18       52.92 o   0.3019E-03
  15   3   1        2.92        8.11       51.11 o   0.4981E-05
  16   3   1      373.43      480.89       92.78 o   0.9993E-04
 -16   4   1      248.75      113.10       76.84 o   0.1571E-03
 -15   4   1       82.64       45.38       40.47 o   0.5549E-03
 -14   4   1      860.80      808.16       83.91 o   0.1013E-03
 -13   4   1     2863.84     2758.73      109.76 o   0.3891E-04
 -12   4   1      214.06      236.52       33.74 o   0.5496E-03
 -11   4   1     4049.16     4052.15      118.67 o   0.2657E-04
 -10   4   1     4846.74     4873.53      123.01 o   0.2158E-04
  -9   4   1      354.51      389.84       38.38 o   0.3784E-03
  -8   4   1      247.61      287.13       30.39 o   0.5708E-03
  -7   4   1       -8.84       45.76       16.58 o   0.2691E-02
  -6   4   1        3.21        4.85       15.27 o   0.7553E-03
  -5   4   1    22832.21    21700.83      304.24 o   0.1932E-05
  -4   4   1     5702.70     5646.57      112.66 o   0.1904E-04
  -3   4   1     1314.95     1177.71       45.53 o   0.1502E-03
  -2   4   1     2727.10     2494.38       48.70 o   0.6892E-04
  -1   4   1     6644.57     6588.25       99.01 o   0.1645E-04
   0   4   1       91.58       91.32       10.43 o   0.2705E-02
   1   4   1    16154.04    15484.98      253.02 o   0.3425E-05
   2   4   1      187.38      207.72       13.04 o   0.1312E-02
   3   4   1    32219.45    32294.89      305.03 o   0.1043E-05
   4   4   1     2694.75     2735.82       59.74 o   0.5995E-04
   5   4   1    24204.92    23089.06      257.22 o   0.1845E-05
   6   4   1      547.41      502.58       29.91 o   0.3935E-03
   7   4   1     8525.48     8585.98      134.62 o   0.1033E-04
   8   4   1     1331.97     1295.94       46.73 o   0.1400E-03
   9   4   1      607.45      619.46       33.93 o   0.3156E-03
  10   4   1     2128.68     2142.52       81.18 o   0.6239E-04
  11   4   1     1541.88     1448.58       73.70 o   0.8902E-04
  12   4   1      457.95      421.77       46.45 o   0.2846E-03
  13   4   1      152.27       60.99       46.17 o   0.4175E-03
  14   4   1      814.34      990.83       82.39 o   0.9956E-04
  15   4   1       83.63      122.45       46.55 o   0.4025E-03
  16   4   1      474.15       30.18      105.76 o   0.8540E-04
 -15   5   1       30.55        6.47       37.12 o   0.7048E-03
 -14   5   1     1322.41     1183.19      101.65 o   0.6697E-04
 -13   5   1      229.73      215.65       36.23 o   0.5083E-03
 -12   5   1      344.44      322.97       40.05 o   0.3822E-03
 -11   5   1      -56.04        0.16       25.29 o   0.1444E-02
 -10   5   1     3343.91     3356.36      121.78 o   0.3065E-04
  -9   5   1      526.60      586.37       47.61 o   0.2441E-03
  -8   5   1       64.44       45.45       20.65 o   0.1748E-02
  -7   5   1     1059.42     1060.71       56.97 o   0.1419E-03
  -6   5   1    15017.82    14161.01      240.24 o   0.3943E-05
  -5   5   1      -15.78        9.69       16.40 o   0.3318E-02
  -4   5   1    21882.24    20471.98      422.07 o   0.1775E-05
  -3   5   1     6658.45     6551.72      123.10 o   0.1514E-04
  -2   5   1     8882.51     8562.88      114.33 o   0.1069E-04
  -1   5   1      569.68      506.73       25.66 o   0.4246E-03
   0   5   1     9149.97     9065.92      123.57 o   0.9767E-05
   1   5   1      578.17      472.15       20.83 o   0.4862E-03
   2   5   1     1443.79     1381.48       40.26 o   0.1423E-03
   3   5   1     5046.47     4789.59       84.31 o   0.2590E-04
   4   5   1    55380.91    54956.98      617.06 o   0.3578E-06
   5   5   1     4717.12     4774.06       90.87 o   0.2600E-04
   6   5   1     5782.33     5683.72      106.61 o   0.1936E-04
   7   5   1      347.44      414.04       26.91 o   0.5174E-03
   8   5   1       84.42       65.68       17.46 o   0.1952E-02
   9   5   1     1171.19     1216.24       48.05 o   0.1482E-03
  10   5   1     1423.61     1269.78       55.10 o   0.1244E-03
  11   5   1       78.36       78.24       25.82 o   0.1123E-02
  12   5   1      500.59      501.39       48.43 o   0.2535E-03
  13   5   1      414.77      247.75       62.30 o   0.2082E-03
  14   5   1      607.45      611.18       75.52 o   0.1300E-03
  15   5   1        6.86       13.82       45.97 o   0.4209E-04
  16   5   1      -78.51       33.31       59.93 o   0.2681E-03
 -14   6   1      355.64      290.30       57.88 o   0.2326E-03
 -13   6   1     1326.34     1292.24       78.28 o   0.9051E-04
 -12   6   1     4505.34     4400.53      134.74 o   0.2209E-04
 -11   6   1     2548.60     2379.43      111.98 o   0.4205E-04
 -10   6   1      138.01      135.52       24.19 o   0.1015E-02
  -9   6   1     3629.99     3380.82      121.99 o   0.2980E-04
  -8   6   1      290.96      282.93       34.55 o   0.4869E-03
  -7   6   1     4175.95     4331.64      119.32 o   0.2505E-04
  -6   6   1       95.46       80.02       21.84 o   0.1384E-02
  -5   6   1     1093.67     1150.46       78.75 o   0.9680E-04
  -4   6   1      226.26      194.74       27.60 o   0.7299E-03
  -3   6   1     3678.26     3397.90       99.23 o   0.3479E-04
  -2   6   1     1126.30     1107.25       47.35 o   0.1590E-03
  -1   6   1     3986.03     3800.70       63.30 o   0.3852E-04
   0   6   1      788.77      727.13       29.46 o   0.2948E-03
   1   6   1     5377.71     5278.42       73.04 o   0.2422E-04
   2   6   1    10174.23     9427.40      135.41 o   0.8665E-05
   3   6   1     2998.51     3376.74       86.44 o   0.4076E-04
   4   6   1     1649.73     1895.26       51.79 o   0.9747E-04
   5   6   1     1438.65     1445.33       61.28 o   0.1069E-03
   6   6   1       16.47        9.15       13.38 o   0.4739E-02
   7   6   1     7963.33     7762.09      138.23 o   0.1153E-04
   8   6   1      812.60      798.32       43.07 o   0.2180E-03
   9   6   1     2479.47     2375.15       77.84 o   0.5830E-04
  10   6   1       -5.29        9.41       17.25 o   0.1235E-02
  11   6   1     1465.29     1434.66       73.72 o   0.9062E-04
  12   6   1       77.54       91.17       26.40 o   0.1058E-02
  13   6   1      272.74      330.89       53.82 o   0.2601E-03
  14   6   1       97.56       68.62       47.81 o   0.3979E-03
  15   6   1        4.44        8.93       53.13 o   0.9887E-05
 -14   7   1     1080.85      854.42      142.29 o   0.4254E-04
 -13   7   1      761.64      733.42       60.70 o   0.1619E-03
 -12   7   1      351.42      348.88       43.99 o   0.3325E-03
 -11   7   1      375.66      315.88       47.46 o   0.3049E-03
 -10   7   1      291.86      276.61       30.96 o   0.5531E-03
  -9   7   1       -8.02       13.86       20.25 o   0.1464E-02
  -8   7   1     1477.57     1440.03       59.45 o   0.1087E-03
  -7   7   1      199.16      184.20       29.13 o   0.7104E-03
  -6   7   1     1689.57     1684.97       74.53 o   0.8063E-04
  -5   7   1       35.01       33.66       16.86 o   0.2620E-02
  -4   7   1       38.70       41.55       20.11 o   0.1926E-02
  -3   7   1     2105.71     2181.35      111.80 o   0.4539E-04
  -2   7   1     6144.86     6046.19      126.67 o   0.1650E-04
  -1   7   1     1517.98     1393.76       46.50 o   0.1290E-03
   0   7   1      436.38      446.92       24.30 o   0.5034E-03
   1   7   1      802.42      810.39       26.07 o   0.2908E-03
   2   7   1     4970.68     5133.84       92.06 o   0.2381E-04
   3   7   1     1045.27     1141.20       54.83 o   0.1416E-03
   4   7   1     1338.85     1346.63       50.28 o   0.1308E-03
   5   7   1     5667.66     5391.82      136.00 o   0.1774E-04
   6   7   1     7538.19     7123.52      163.64 o   0.1158E-04
   7   7   1     1066.66     1199.61       58.47 o   0.1303E-03
   8   7   1     3107.38     2946.86       88.03 o   0.4374E-04
   9   7   1      781.18      696.21       45.48 o   0.2224E-03
  10   7   1      185.05      188.00       26.16 o   0.8061E-03
  11   7   1        1.57        8.59       22.57 o   0.3807E-04
  12   7   1      160.35      174.14       31.42 o   0.6715E-03
  13   7   1      230.13      114.63       51.87 o   0.3183E-03
  14   7   1      119.65      155.58       45.18 o   0.4066E-03
 -13   8   1      118.15      124.39       38.13 o   0.5527E-03
 -12   8   1      209.87      178.72       34.37 o   0.5753E-03
 -11   8   1     1000.51      894.80       75.24 o   0.1122E-03
 -10   8   1     1325.89     1302.92       63.14 o   0.1117E-03
  -9   8   1     8359.98     8449.36      196.64 o   0.8691E-05
  -8   8   1      391.31      352.69       42.50 o   0.3410E-03
  -7   8   1      557.43      464.62       47.66 o   0.2596E-03
  -6   8   1       91.70      135.90       21.95 o   0.1199E-02
  -5   8   1      254.25      274.35       31.60 o   0.5532E-03
  -4   8   1      543.73      675.59       43.91 o   0.2501E-03
  -3   8   1     1224.44     1184.30       64.06 o   0.1171E-03
  -2   8   1       -5.30        9.64       16.65 o   0.1424E-02
  -1   8   1      693.30      684.07       32.50 o   0.3000E-03
   0   8   1       24.73        7.49       10.84 o   0.6473E-02
   1   8   1     5531.94     5376.37      102.35 o   0.2095E-04
   2   8   1       95.28      116.05       13.72 o   0.1994E-02
   3   8   1     3605.75     3779.08      110.82 o   0.3027E-04
   4   8   1      203.76      219.48       23.38 o   0.8476E-03
   5   8   1      213.74      200.76       29.96 o   0.6639E-03
   6   8   1      556.20      636.15       45.41 o   0.2465E-03
   7   8   1      295.55      278.16       35.32 o   0.4754E-03
   8   8   1      777.04      874.19       55.40 o   0.1680E-03
   9   8   1     7150.78     7021.96      176.21 o   0.1137E-04
  10   8   1      221.96      242.35       32.94 o   0.5586E-03
  11   8   1      810.97      718.34       58.10 o   0.1699E-03
  12   8   1       -1.61       11.54       26.80 o   0.1999E-04
  13   8   1      361.29      405.58       60.41 o   0.2055E-03
 -13   9   1       88.52       55.56       34.97 o   0.7080E-03
 -12   9   1       91.04       10.51       52.19 o   0.3533E-03
 -11   9   1       31.50       20.42       41.35 o   0.5618E-03
 -10   9   1     1102.44     1118.15       73.12 o   0.1063E-03
  -9   9   1      341.10      428.88       41.55 o   0.3368E-03
  -8   9   1     4707.86     4573.47      146.01 o   0.1993E-04
  -7   9   1      516.53      501.70       49.79 o   0.2443E-03
  -6   9   1       43.93        9.70       24.61 o   0.1504E-02
  -5   9   1      191.54      214.89       30.65 o   0.6430E-03
  -4   9   1      807.33      816.10       55.59 o   0.1701E-03
  -3   9   1     6390.06     6541.34      161.77 o   0.1318E-04
  -2   9   1      934.43     1000.92       36.66 o   0.2084E-03
  -1   9   1     2089.12     2118.43       60.87 o   0.7738E-04
   0   9   1        6.74        2.84       10.68 o   0.7964E-02
   1   9   1     1730.91     1785.51       52.52 o   0.9950E-04
   2   9   1    15540.80    15587.09      213.75 o   0.3704E-05
   3   9   1     1789.63     1825.29       82.60 o   0.6953E-04
   4   9   1      374.20      377.10       40.23 o   0.3598E-03
   5   9   1       -2.97        0.25       21.70 o   0.1597E-03
   6   9   1      407.07      474.30       42.99 o   0.3053E-03
   7   9   1       84.39       81.91       25.37 o   0.1135E-02
   8   9   1     7659.94     7349.24      187.07 o   0.1028E-04
   9   9   1     1242.08     1354.99       73.69 o   0.9615E-04
  10   9   1     1894.76     1917.92       92.58 o   0.6000E-04
  11   9   1       19.35       29.77       30.40 o   0.1001E-02
  12   9   1       80.73      179.27       47.72 o   0.3693E-03
  13   9   1     1462.04     1216.19      158.94 o   0.3315E-04
 -12  10   1       88.27       97.12       42.47 o   0.4824E-03
 -11  10   1      249.44      185.61       67.61 o   0.1928E-03
 -10  10   1      111.05       64.68       32.40 o   0.7822E-03
  -9  10   1      420.61      555.09       47.50 o   0.2579E-03
  -8  10   1     1695.78     1759.37       90.15 o   0.6557E-04
  -7  10   1     5218.83     5166.34      158.17 o   0.1680E-04
  -6  10   1     1689.95     1855.97       86.44 o   0.6682E-04
  -5  10   1       48.60       32.25       23.55 o   0.1512E-02
  -4  10   1      295.68      361.82       40.60 o   0.3718E-03
  -3  10   1      868.47      763.82       46.26 o   0.2055E-03
  -2  10   1       -0.72        8.17        8.14 o   0.5676E-04
  -1  10   1     1048.33     1081.42       39.55 o   0.1839E-03
   0  10   1     6944.14     6714.74      108.82 o   0.1531E-04
   1  10   1     6374.09     6433.70      104.04 o   0.1682E-04
   2  10   1      600.46      681.05       38.88 o   0.2727E-03
   3  10   1     2594.59     2608.15       81.15 o   0.5267E-04
   4  10   1      643.39      604.44       53.35 o   0.2050E-03
   5  10   1       16.21       25.56       24.43 o   0.1511E-02
   6  10   1      215.13      224.56       34.57 o   0.5390E-03
   7  10   1      184.48      194.64       34.60 o   0.5682E-03
   8  10   1       54.46       74.19       26.14 o   0.1142E-02
   9  10   1     2973.78     3046.97      119.97 o   0.3369E-04
  10  10   1     1011.38      940.53       71.62 o   0.1172E-03
  11  10   1      718.07      694.32       90.32 o   0.9522E-04
  12  10   1       30.43       11.16       54.84 o   0.3271E-03
 -12  11   1     1131.80     1207.87      123.08 o   0.5125E-04
 -11  11   1       -4.46       15.99       43.54 o   0.2213E-04
 -10  11   1      257.79      182.68       43.46 o   0.4000E-03
  -9  11   1      808.48      915.29       68.68 o   0.1288E-03
  -8  11   1     3458.66     3467.91      134.56 o   0.2717E-04
  -7  11   1     1018.78     1239.21       72.44 o   0.1049E-03
  -6  11   1      274.90      280.79       39.27 o   0.4183E-03
  -5  11   1     2933.24     3163.55      118.82 o   0.3346E-04
  -4  11   1       91.95       90.08       28.70 o   0.9212E-03
  -3  11   1       29.47       22.92       18.30 o   0.2461E-02
  -2  11   1     5722.86     5670.86      103.43 o   0.1966E-04
  -1  11   1       21.06       22.16       12.41 o   0.4646E-02
   0  11   1      324.32      388.49       23.89 o   0.5864E-03
   1  11   1     6864.64     6628.99      113.34 o   0.1533E-04
   2  11   1      382.61      410.09       34.83 o   0.4069E-03
   3  11   1      179.25      206.97       26.02 o   0.7875E-03
   4  11   1     4368.10     4176.54      146.53 o   0.2137E-04
   5  11   1       20.95        4.22       23.52 o   0.1721E-02
   6  11   1      360.92      429.30       43.12 o   0.3202E-03
   7  11   1      114.73      102.78       30.19 o   0.8234E-03
   8  11   1      458.70      518.30       52.59 o   0.2300E-03
   9  11   1     1654.45     1782.73       93.60 o   0.6284E-04
  10  11   1     1057.56     1050.38       76.16 o   0.1042E-03
  11  11   1      113.88       95.86       51.06 o   0.3446E-03
  12  11   1      262.35      278.74       84.48 o   0.1256E-03
 -12  12   1      393.24      272.17       85.34 o   0.1214E-03
 -11  12   1      712.20      469.74      104.02 o   0.7934E-04
 -10  12   1      872.65      815.58       74.28 o   0.1194E-03
  -9  12   1        8.10       37.03       26.81 o   0.3012E-03
  -8  12   1     3458.18     3750.83      140.72 o   0.2498E-04
  -7  12   1     2642.68     2814.57      121.40 o   0.3549E-04
  -6  12   1     1122.57     1226.93       77.80 o   0.9555E-04
  -5  12   1       46.97       37.24       29.86 o   0.9945E-03
  -4  12   1      283.43      266.25       43.92 o   0.3623E-03
  -3  12   1      632.19      601.54       86.06 o   0.1063E-03
  -2  12   1       84.70      157.17       29.44 o   0.7973E-03
  -1  12   1       50.11       40.19       28.00 o   0.1105E-02
   0  12   1     3412.56     3382.87      101.19 o   0.3536E-04
   1  12   1     1240.73     1248.20       60.89 o   0.1192E-03
   2  12   1     8877.73     8737.14      170.61 o   0.8992E-05
   3  12   1     4806.63     4707.24      122.98 o   0.2212E-04
   4  12   1       70.40       53.19       23.95 o   0.1347E-02
   5  12   1     2156.43     2299.28      104.36 o   0.4760E-04
   6  12   1     1122.42     1197.62       77.73 o   0.9642E-04
   7  12   1      208.97      185.48       38.68 o   0.4834E-03
   8  12   1      170.95      166.17       33.00 o   0.6329E-03
   9  12   1     2360.49     2262.15      115.94 o   0.4202E-04
  10  12   1     1439.90     1626.58      134.45 o   0.4121E-04
  11  12   1      425.31      381.27       81.31 o   0.1276E-03
 -12  13   1       14.63       42.14       50.80 o   0.1272E-03
 -11  13   1      -48.57        0.09       53.78 o   0.3404E-03
 -10  13   1       90.62      113.46       36.17 o   0.6193E-03
  -9  13   1       33.90        5.46       34.96 o   0.7912E-03
  -8  13   1     1133.76     1263.59       84.66 o   0.8540E-04
  -7  13   1     3831.58     3808.21      151.17 o   0.2251E-04
  -6  13   1     1487.01     1604.07       93.30 o   0.6698E-04
  -5  13   1      291.80      449.20       48.21 o   0.2819E-03
  -4  13   1      -33.18        0.70       28.43 o   0.1189E-02
  -3  13   1      688.19      695.08       96.47 o   0.8602E-04
  -2  13   1      160.46       93.55       39.78 o   0.5219E-03
  -1  13   1      850.37      809.53       73.89 o   0.1205E-03
   0  13   1       15.50       51.73       36.29 o   0.2194E-03
   1  13   1     6237.81     5848.34      194.25 o   0.1232E-04
   2  13   1     1189.37     1172.25       84.51 o   0.8691E-04
   3  13   1       49.19       10.60       32.72 o   0.8800E-03
   4  13   1      380.88      230.69       75.83 o   0.1516E-03
   5  13   1      -23.03        0.58       44.57 o   0.4976E-03
   6  13   1      597.63      617.36       59.53 o   0.1807E-03
   7  13   1      686.99      704.37       64.39 o   0.1544E-03
   8  13   1     1046.85     1102.33       80.88 o   0.9544E-04
   9  13   1      647.22      670.32       66.13 o   0.1524E-03
  10  13   1      532.06      568.35       88.11 o   0.1047E-03
  11  13   1     2016.19     2360.35      166.19 o   0.2652E-04
 -10  14   1      137.36      163.92       41.75 o   0.4555E-03
  -9  14   1      717.26      866.24       71.02 o   0.1275E-03
  -8  14   1      166.41      141.49       44.74 o   0.4104E-03
  -7  14   1      626.34      699.47       66.04 o   0.1515E-03
  -6  14   1     2399.94     2329.45      123.86 o   0.3832E-04
  -5  14   1      174.29      159.54       40.60 o   0.4690E-03
  -4  14   1       -4.69        7.54       28.10 o   0.1410E-03
  -3  14   1      772.14      758.89      102.67 o   0.7620E-04
  -2  14   1       81.14       93.46       32.98 o   0.7436E-03
  -1  14   1       50.82       50.71       42.02 o   0.5228E-03
   0  14   1    12357.10    12124.95      299.67 o   0.4260E-05
   1  14   1     1135.63     1071.61       87.86 o   0.8574E-04
   2  14   1      106.96      154.88       37.13 o   0.5623E-03
   3  14   1      882.01      915.48       78.95 o   0.1064E-03
   4  14   1       63.03       72.91       54.19 o   0.3187E-03
   5  14   1     1510.52     1465.58       97.49 o   0.6540E-04
   6  14   1     1257.74     1128.66       90.19 o   0.8026E-04
   7  14   1       -5.97       99.75       34.74 o   0.4979E-04
   8  14   1        2.25        6.79       28.82 o   0.2936E-04
   9  14   1     1420.42     1420.21       99.31 o   0.6515E-04
  10  14   1      717.51      736.75      102.69 o   0.7697E-04
 -10  15   1      521.00      612.29       94.65 o   0.9219E-04
  -9  15   1      172.18      183.44       43.34 o   0.4156E-03
  -8  15   1      646.63      661.56       71.38 o   0.1378E-03
  -7  15   1     1146.07     1219.15       90.61 o   0.7924E-04
  -6  15   1      171.01      177.31       38.42 o   0.5023E-03
  -5  15   1       78.70      127.44       35.61 o   0.6284E-03
  -4  15   1      231.63      153.35       46.42 o   0.3724E-03
  -3  15   1      405.47      279.21       90.34 o   0.1094E-03
  -2  15   1      150.62      170.47       54.62 o   0.2886E-03
  -1  15   1      723.34      796.85       74.06 o   0.1235E-03
   0  15   1      365.18      357.65       55.70 o   0.2380E-03
   1  15   1      662.79      722.06       73.80 o   0.1283E-03
   2  15   1     1595.24     1382.58      107.77 o   0.5789E-04
   3  15   1      107.86      135.36       37.93 o   0.5543E-03
   4  15   1       78.42       83.27       37.80 o   0.6002E-03
   5  15   1       66.39       52.91       34.52 o   0.7375E-03
   6  15   1      756.24      808.18       75.19 o   0.1199E-03
   7  15   1       35.90       52.12       41.29 o   0.5435E-03
   8  15   1      853.35      985.35       78.31 o   0.1059E-03
   9  15   1      416.76      443.53       61.61 o   0.1940E-03
  -8  16   1      119.88      180.17       55.13 o   0.2850E-03
  -7  16   1      367.40      519.15       55.14 o   0.2215E-03
  -6  16   1      361.53      384.42       57.20 o   0.2252E-03
  -5  16   1      -29.62        3.62       42.19 o   0.5511E-03
  -4  16   1      558.58      606.23       64.73 o   0.1636E-03
  -3  16   1       28.41        0.52       48.94 o   0.4127E-03
  -2  16   1      468.19      482.31       94.51 o   0.9579E-04
  -1  16   1      211.93      258.89       72.30 o   0.1679E-03
   0  16   1       27.65       17.29       41.49 o   0.5622E-03
   1  16   1     1677.01     1518.11      115.17 o   0.5121E-04
   2  16   1      537.00      493.79       69.12 o   0.1563E-03
   3  16   1       73.78      128.38       46.75 o   0.3990E-03
   4  16   1      -11.67        7.07       33.35 o   0.4375E-03
   5  16   1      276.94      259.52       56.33 o   0.2521E-03
   6  16   1       61.75        6.72       41.69 o   0.5526E-03
   7  16   1      887.03      747.07       84.25 o   0.1021E-03
   8  16   1      290.45      384.42       83.95 o   0.1229E-03
  -4  17   1      174.77      131.44       46.95 o   0.3801E-03
  -3  17   1      636.25      756.36       73.09 o   0.1292E-03
  -2  17   1      260.69      313.98       77.31 o   0.1456E-03
  -1  17   1       40.21       16.30       45.99 o   0.4579E-03
   0  17   1       59.26      106.04       35.37 o   0.6623E-03
   1  17   1      109.81       90.57       40.82 o   0.5143E-03
   2  17   1      204.96      108.56       76.52 o   0.1596E-03
   3  17   1      415.17      336.52      102.36 o   0.8623E-04
   4  17   1       63.47       97.10       38.01 o   0.5915E-03
 -16   0   2      119.36       11.31       76.45 o   0.1673E-03
 -14   0   2      581.93      615.67       90.29 o   0.9881E-04
 -12   0   2      169.07      181.84       35.29 o   0.5655E-03
 -10   0   2      681.47      700.73       53.75 o   0.1921E-03
  -8   0   2      335.77      254.06       34.84 o   0.4841E-03
  -6   0   2    33488.57    33498.17      410.33 o   0.9112E-06
  -4   0   2     2866.44     2952.76       96.17 o   0.4187E-04
  -2   0   2      821.00      807.22       38.04 o   0.4400E-03
   2   0   2      721.84      682.33       17.85 o   0.9628E-03
   4   0   2       30.75       21.51        9.96 o   0.5992E-02
   6   0   2     1741.99     1703.65       63.76 o   0.9011E-04
   8   0   2      310.38      344.57       33.14 o   0.4725E-03
  10   0   2    11441.20    11275.28      236.34 o   0.5465E-05
  12   0   2     2000.36     2272.98      161.03 o   0.2811E-04
  14   0   2     3519.21     3452.82      240.75 o   0.1304E-04
 -16   1   2       30.38       30.06       41.29 o   0.5585E-03
 -15   1   2      837.59      910.23       86.40 o   0.9480E-04
 -14   1   2      278.61      388.82       39.81 o   0.3750E-03
 -13   1   2     1220.38     1203.71       70.38 o   0.1062E-03
 -12   1   2      704.20      678.72       48.79 o   0.2145E-03
 -11   1   2      107.41       91.17       21.45 o   0.1357E-02
 -10   1   2      803.21      816.52       41.82 o   0.2206E-03
  -9   1   2     1599.34     1619.31       53.89 o   0.1066E-03
  -8   1   2        7.67       10.19       13.06 o   0.5070E-02
  -7   1   2    11584.48    12124.68      163.28 o   0.6010E-05
  -6   1   2      613.18      637.55       31.18 o   0.3290E-03
  -5   1   2    15222.67    15942.35      176.31 o   0.3857E-05
  -4   1   2     5964.60     6132.63       86.76 o   0.1920E-04
  -3   1   2      556.90      750.07       21.46 o   0.3647E-03
  -2   1   2     1071.75     1129.97       33.19 o   0.4542E-03
  -1   1   2     3876.64     3727.36       60.40 o   0.1173E-03
   0   1   2     5214.74     5391.94       70.57 o   0.8254E-04
   1   1   2    11157.82    11093.64      109.98 o   0.3045E-04
   2   1   2    29215.80    28666.14      178.33 o   0.1365E-05
   3   1   2     3716.07     3549.45       38.97 o   0.4686E-04
   4   1   2     3096.44     2900.97       38.65 o   0.6102E-04
   5   1   2      418.44      348.96       19.49 o   0.6528E-03
   6   1   2     3434.21     3455.99       61.00 o   0.4493E-04
   7   1   2    13143.20    13146.84      147.29 o   0.5330E-05
   8   1   2     1094.89     1110.56       32.26 o   0.1974E-03
   9   1   2     1056.80     1096.99       40.78 o   0.1788E-03
  10   1   2      465.67      405.21       39.83 o   0.3424E-03
  11   1   2    10114.06     9844.94      195.20 o   0.7172E-05
  12   1   2      529.97      599.41       60.74 o   0.1799E-03
  13   1   2     2395.66     2245.68      133.52 o   0.3545E-04
  14   1   2       22.63       91.95       37.43 o   0.6253E-03
  15   1   2      133.39       64.44       54.11 o   0.3146E-03
 -16   2   2     1421.59     1409.81      114.02 o   0.5416E-04
 -15   2   2      460.13      459.41       66.18 o   0.1717E-03
 -14   2   2       51.17       12.49       30.98 o   0.9699E-03
 -13   2   2      167.69      158.07       30.98 o   0.6972E-03
 -12   2   2      472.97      406.46       43.70 o   0.3070E-03
 -11   2   2     3755.73     3867.53      109.88 o   0.2963E-04
 -10   2   2     2582.60     2588.76       85.77 o   0.5100E-04
  -9   2   2     1725.71     1853.73       65.97 o   0.8408E-04
  -8   2   2      320.42      393.93       32.77 o   0.4533E-03
  -7   2   2     1393.94     1150.03       60.81 o   0.1206E-03
  -6   2   2     5950.10     6504.80      123.57 o   0.1595E-04
  -5   2   2     1029.03     1031.73       44.57 o   0.1769E-03
  -4   2   2     9969.53     9578.78      149.49 o   0.8347E-05
  -3   2   2    31518.78    31691.44      280.95 o   0.1093E-05
  -2   2   2    13441.67    13395.07      114.31 o   0.5419E-05
  -1   2   2     3193.20     3203.91       58.76 o   0.1372E-03
   0   2   2    22776.53    22159.12      252.26 o   0.7822E-05
   1   2   2     1264.03     1288.11       46.99 o   0.2837E-03
   2   2   2    78816.33    79150.68      547.95 o   0.1934E-06
   3   2   2    13839.06    14020.86      108.80 o   0.5097E-05
   4   2   2     4693.92     4460.94       47.11 o   0.3297E-04
   5   2   2     5769.47     5695.45       68.01 o   0.2217E-04
   6   2   2    16522.64    15751.78      145.11 o   0.3893E-05
   7   2   2    11278.73    11275.27      116.03 o   0.7159E-05
   8   2   2      521.88      463.89       23.67 o   0.4787E-03
   9   2   2       28.79       15.17       16.48 o   0.3041E-02
  10   2   2     7174.93     7262.37      152.79 o   0.1213E-04
  11   2   2     4682.04     4678.78      127.26 o   0.2189E-04
  12   2   2     3140.82     2995.16      144.16 o   0.2761E-04
  13   2   2       59.73       33.25       39.86 o   0.5855E-03
  14   2   2      100.67       90.34       45.70 o   0.4236E-03
  15   2   2      -46.21       23.83       44.53 o   0.4827E-03
 -16   3   2       66.76       71.63       59.85 o   0.2643E-03
 -15   3   2     1407.42     1398.18      108.92 o   0.5792E-04
 -14   3   2      397.82      379.49       46.68 o   0.2963E-03
 -13   3   2      323.89      326.62       40.19 o   0.3835E-03
 -12   3   2      265.17      233.52       36.15 o   0.4906E-03
 -11   3   2     1459.16     1459.84       69.63 o   0.9496E-04
 -10   3   2     1468.69     1514.41       64.83 o   0.9880E-04
  -9   3   2      295.28      292.76       36.91 o   0.4439E-03
  -8   3   2      825.97      865.88       51.48 o   0.1789E-03
  -7   3   2      453.00      584.50       35.61 o   0.3321E-03
  -6   3   2      224.47      184.99       26.16 o   0.7888E-03
  -5   3   2    18640.21    19208.49      254.74 o   0.2578E-05
  -4   3   2     4597.19     4700.78       73.83 o   0.2883E-04
  -3   3   2     5129.42     5149.12       72.44 o   0.2534E-04
  -2   3   2       13.10        9.10        6.55 o   0.1369E-01
  -1   3   2    43389.83    42380.42      374.11 o   0.6184E-06
   0   3   2        1.18        3.48        7.51 o   0.1745E-02
   1   3   2    65766.75    65871.16      954.05 o   0.2314E-06
   2   3   2     3679.49     3712.60       52.41 o   0.4286E-04
   3   3   2     2873.09     2588.33       41.00 o   0.6849E-04
   4   3   2    18707.36    18177.87      168.84 o   0.3018E-05
   5   3   2     4047.11     3779.62       62.09 o   0.3864E-04
   6   3   2     1452.72     1438.95       35.15 o   0.1461E-03
   7   3   2      784.21      867.89       27.44 o   0.2742E-03
   8   3   2     2252.25     2221.98       49.18 o   0.8048E-04
   9   3   2     2722.52     2728.91       68.56 o   0.5567E-04
  10   3   2     2235.05     2171.64       82.48 o   0.6045E-04
  11   3   2     1484.46     1628.15       72.46 o   0.8661E-04
  12   3   2      382.92      457.44       53.89 o   0.2346E-03
  13   3   2     1684.67     1843.73      111.31 o   0.5047E-04
  14   3   2     1114.00     1019.73       98.20 o   0.7451E-04
  15   3   2      213.61      283.62       50.90 o   0.2965E-03
 -16   4   2      269.78      263.17       79.15 o   0.1416E-03
 -15   4   2        8.43       58.65       42.51 o   0.7920E-04
 -14   4   2       23.05       52.21       26.93 o   0.1182E-02
 -13   4   2       65.41       43.06       28.44 o   0.1049E-02
 -12   4   2      349.53      308.54       39.48 o   0.3926E-03
 -11   4   2       12.35       19.96       21.95 o   0.1881E-02
 -10   4   2     7413.36     7221.17      183.67 o   0.1067E-04
  -9   4   2        0.12        1.29       39.86 o   0.9904E-07
  -8   4   2      200.07      187.38       27.97 o   0.7397E-03
  -7   4   2     1870.45     1955.55       73.19 o   0.7369E-04
  -6   4   2     4683.56     4925.79      113.43 o   0.2280E-04
  -5   4   2      109.94      141.65       19.56 o   0.1312E-02
  -4   4   2     1489.88     1662.95       41.09 o   0.1230E-03
  -3   4   2       78.85       89.60       13.65 o   0.2301E-02
  -2   4   2     5201.60     5105.44       65.65 o   0.2603E-04
  -1   4   2     3629.48     3496.54       71.33 o   0.4102E-04
   0   4   2       82.50      123.79       18.00 o   0.1568E-02
   1   4   2    25694.92    24989.82      290.30 o   0.1591E-05
   2   4   2    16492.90    16853.08      217.81 o   0.3302E-05
   3   4   2      546.50      670.99       29.58 o   0.3402E-03
   4   4   2      221.05      183.46       14.81 o   0.1256E-02
   5   4   2      283.54      283.83       21.41 o   0.7633E-03
   6   4   2     2527.47     2617.15       64.25 o   0.6114E-04
   7   4   2      258.47      288.85       21.70 o   0.7565E-03
   8   4   2      218.44      225.68       20.94 o   0.9098E-03
   9   4   2      484.58      480.26       30.39 o   0.4061E-03
  10   4   2     1396.18     1293.90       66.36 o   0.1059E-03
  11   4   2     1345.51     1444.21       69.10 o   0.9783E-04
  12   4   2      637.91      623.48       66.01 o   0.1559E-03
  13   4   2      194.55       98.85       49.38 o   0.3545E-03
  14   4   2     1197.60     1202.07      102.30 o   0.6706E-04
  15   4   2       -3.41        0.37       59.53 o   0.3701E-05
 -15   5   2      645.19      563.65       79.09 o   0.1222E-03
 -14   5   2       44.64      140.31       31.31 o   0.7730E-03
 -13   5   2      109.83      106.42       30.11 o   0.8205E-03
 -12   5   2      476.84      483.65       45.21 o   0.2802E-03
 -11   5   2      -49.49        4.99       29.49 o   0.1080E-02
 -10   5   2      163.47      102.27       32.60 o   0.7060E-03
  -9   5   2     2458.10     2259.08       97.63 o   0.4980E-04
  -8   5   2       81.39       67.83       20.36 o   0.1605E-02
  -7   5   2     2557.84     2531.82       88.57 o   0.5061E-04
  -6   5   2      260.40      300.22       28.17 o   0.6012E-03
  -5   5   2      718.93      864.12       41.19 o   0.2226E-03
  -4   5   2      305.47      334.88       42.12 o   0.3599E-03
  -3   5   2    26839.85    25924.36      329.15 o   0.1440E-05
  -2   5   2     1247.86     1173.89       61.74 o   0.1206E-03
  -1   5   2     2603.26     2357.86       61.98 o   0.6585E-04
   0   5   2      168.50      188.97       13.66 o   0.1380E-02
   1   5   2     4890.13     4693.00       73.79 o   0.2800E-04
   2   5   2     4395.78     4208.32       74.66 o   0.3199E-04
   3   5   2     1300.28     1357.42       51.22 o   0.1296E-03
   4   5   2     6988.19     6715.04      107.57 o   0.1534E-04
   5   5   2       43.18       25.72       13.81 o   0.3603E-02
   6   5   2     1552.17     1551.40       52.21 o   0.1126E-03
   7   5   2     1081.96     1184.26       45.41 o   0.1587E-03
   8   5   2      740.08      777.41       36.28 o   0.2566E-03
   9   5   2     2685.16     2649.63       72.35 o   0.5559E-04
  10   5   2      110.62      132.62       28.37 o   0.8547E-03
  11   5   2     2357.41     2282.87       92.16 o   0.5279E-04
  12   5   2       44.61       44.79       33.58 o   0.7972E-03
  13   5   2      584.81      465.98       71.46 o   0.1488E-03
  14   5   2      -58.06        2.41       42.58 o   0.5340E-03
  15   5   2      492.64      221.39      101.22 o   0.8934E-04
 -14   6   2      -27.96        3.96       41.32 o   0.5744E-03
 -13   6   2       -1.73       12.62       27.06 o   0.2237E-04
 -12   6   2       32.63        8.84       27.63 o   0.1234E-02
 -11   6   2      601.96      589.96       57.39 o   0.1911E-03
 -10   6   2     2182.00     2119.51       98.65 o   0.5220E-04
  -9   6   2     8899.05     8662.44      201.14 o   0.8189E-05
  -8   6   2     1618.40     1630.48       76.34 o   0.8080E-04
  -7   6   2     2221.02     2085.99       85.44 o   0.5996E-04
  -6   6   2     1185.61     1179.82       58.54 o   0.1281E-03
  -5   6   2      673.02      591.06       63.25 o   0.1656E-03
  -4   6   2     1108.81     1218.15       78.92 o   0.9441E-04
  -3   6   2       70.18       62.00       16.12 o   0.2235E-02
  -2   6   2    12866.26    13183.39      264.41 o   0.4275E-05
  -1   6   2      629.21      613.66       27.53 o   0.3593E-03
   0   6   2     1736.79     1848.56       45.45 o   0.1040E-03
   1   6   2      446.56      313.17       22.31 o   0.6231E-03
   2   6   2      279.05      331.76       20.67 o   0.7252E-03
   3   6   2      637.25      577.67       29.58 o   0.3529E-03
   4   6   2     4433.10     4315.24       88.05 o   0.2939E-04
   5   6   2      823.76      717.08       45.46 o   0.2173E-03
   6   6   2      579.96      570.12       33.72 o   0.3331E-03
   7   6   2     1425.19     1541.95       54.76 o   0.1120E-03
   8   6   2       80.83       71.97       18.23 o   0.1822E-02
   9   6   2     1660.56     1617.88       58.36 o   0.1003E-03
  10   6   2     2335.82     2254.11       89.58 o   0.5453E-04
  11   6   2      790.84      762.34       56.61 o   0.1722E-03
  12   6   2     1255.83     1222.57       94.22 o   0.7420E-04
  13   6   2     1068.09      948.27       91.77 o   0.8380E-04
  14   6   2      764.25      569.64       83.59 o   0.1102E-03
  15   6   2       29.02      116.19       54.66 o   0.3090E-03
 -14   7   2      198.02      226.91       72.77 o   0.1683E-03
 -13   7   2       19.39        7.36       40.71 o   0.5430E-03
 -12   7   2     1653.03     1414.19       96.03 o   0.6638E-04
 -11   7   2      211.56      179.21       30.04 o   0.6818E-03
 -10   7   2       32.61       52.92       23.15 o   0.1499E-02
  -9   7   2     1565.25     1467.19       80.86 o   0.8035E-04
  -8   7   2      462.15      411.28       43.23 o   0.3116E-03
  -7   7   2       24.81       25.37       23.30 o   0.1628E-02
  -6   7   2      838.30      859.24       75.32 o   0.1161E-03
  -5   7   2      274.02      309.23       46.88 o   0.3231E-03
  -4   7   2      110.92      127.64       23.20 o   0.1121E-02
  -3   7   2    23785.52    23428.64      268.39 o   0.1813E-05
  -2   7   2     5234.77     4849.93      150.07 o   0.1818E-04
  -1   7   2    18955.54    17982.95      236.96 o   0.2795E-05
   0   7   2     2473.04     2334.21       58.88 o   0.6950E-04
   1   7   2     1206.99     1012.27       53.99 o   0.1469E-03
   2   7   2     5049.34     4830.61       91.65 o   0.2498E-04
   3   7   2       -2.97        1.78       13.07 o   0.1206E-02
   4   7   2       30.89       25.99       13.60 o   0.3802E-02
   5   7   2       16.78        0.13       16.20 o   0.3594E-02
   6   7   2      883.69      817.88       51.72 o   0.1801E-03
   7   7   2     3348.11     3187.52      104.11 o   0.3601E-04
   8   7   2     4857.17     4758.27      111.69 o   0.2322E-04
   9   7   2     2425.19     2429.11       79.75 o   0.5688E-04
  10   7   2      343.58      299.16       39.34 o   0.3999E-03
  11   7   2      -17.51       17.46       25.97 o   0.1383E-02
  12   7   2      331.23      421.29       55.06 o   0.2357E-03
  13   7   2      172.09       78.96       47.38 o   0.3904E-03
  14   7   2       49.24        0.09       60.10 o   0.2733E-03
 -13   8   2     1036.16      971.44       89.34 o   0.8691E-04
 -12   8   2     1638.72     1692.29      139.21 o   0.3818E-04
 -11   8   2      112.18       74.04       25.50 o   0.1109E-02
 -10   8   2     1269.74     1352.58       61.87 o   0.1131E-03
  -9   8   2     2840.46     2939.99      110.57 o   0.3751E-04
  -8   8   2     4880.59     4813.97      142.90 o   0.1944E-04
  -7   8   2     1341.69     1344.62       73.60 o   0.9469E-04
  -6   8   2      165.03      146.09       29.78 o   0.7501E-03
  -5   8   2      130.47      120.45       26.01 o   0.9659E-03
  -4   8   2      511.59      518.35       43.63 o   0.2805E-03
  -3   8   2       18.86       62.70       15.87 o   0.2577E-02
  -2   8   2    26944.77    27050.73      363.70 o   0.1332E-05
  -1   8   2     2015.12     1899.13       56.63 o   0.8723E-04
   0   8   2     1254.96     1222.43       42.76 o   0.1557E-03
   1   8   2      552.20      540.31       39.29 o   0.3021E-03
   2   8   2     2832.63     2660.32       60.63 o   0.5957E-04
   3   8   2       46.26       51.05       18.91 o   0.2008E-02
   4   8   2     7399.03     7462.26      166.03 o   0.1114E-04
   5   8   2     1486.90     1521.82       56.79 o   0.1088E-03
   6   8   2      464.96      430.19       41.67 o   0.3194E-03
   7   8   2     3824.31     3910.48      118.52 o   0.2766E-04
   8   8   2     2532.12     2285.61       97.73 o   0.4896E-04
   9   8   2       72.66       93.92       22.65 o   0.1316E-02
  10   8   2      652.92      560.04       62.22 o   0.1723E-03
  11   8   2      755.19      684.95       57.31 o   0.1770E-03
  12   8   2      761.87      768.38       76.75 o   0.1178E-03
  13   8   2      796.41      667.47       84.12 o   0.1058E-03
 -13   9   2      482.35      360.48       64.46 o   0.1851E-03
 -12   9   2      155.07       43.16       65.43 o   0.2216E-03
 -11   9   2      718.71      752.25       61.77 o   0.1582E-03
 -10   9   2      100.14      141.52       31.32 o   0.7404E-03
  -9   9   2     1134.23     1122.46       73.54 o   0.1050E-03
  -8   9   2     1382.28     1446.82       78.60 o   0.8531E-04
  -7   9   2     1566.02     1743.06       82.48 o   0.7324E-04
  -6   9   2      447.23      444.41       45.50 o   0.2885E-03
  -5   9   2     3276.90     3207.46      113.96 o   0.3349E-04
  -4   9   2        9.36       24.53       21.03 o   0.8019E-03
  -3   9   2     3207.88     3296.39      101.24 o   0.3656E-04
  -2   9   2      132.58      164.49       16.26 o   0.1401E-02
  -1   9   2    14871.04    14204.21      206.52 o   0.4193E-05
   0   9   2       96.92       85.33       14.58 o   0.2126E-02
   1   9   2      140.97      151.81       20.94 o   0.1146E-02
   2   9   2     5194.06     4997.76       89.38 o   0.2417E-04
   3   9   2      868.12      865.36       58.09 o   0.1572E-03
   4   9   2     7199.38     7295.14      173.17 o   0.1117E-04
   5   9   2      286.81      343.60       29.27 o   0.5402E-03
   6   9   2       73.30       69.89       23.89 o   0.1297E-02
   7   9   2     4941.53     5002.19      143.07 o   0.1887E-04
   8   9   2      531.74      568.87       48.31 o   0.2424E-03
   9   9   2     4056.40     3818.54      133.73 o   0.2493E-04
  10   9   2      181.16      161.70       52.77 o   0.3048E-03
  11   9   2      148.75      179.88       40.81 o   0.4628E-03
  12   9   2      -22.54       11.56       45.81 o   0.4564E-03
  13   9   2      925.45     1002.40      128.62 o   0.5003E-04
 -13  10   2     1592.43     1357.13      153.18 o   0.3442E-04
 -12  10   2       45.01        9.31       49.34 o   0.4008E-03
 -11  10   2       52.19       27.77       47.14 o   0.4304E-03
 -10  10   2      775.14      783.06       64.33 o   0.1475E-03
  -9  10   2     1054.46      981.40       74.21 o   0.1101E-03
  -8  10   2     2283.03     2405.65      105.42 o   0.4559E-04
  -7  10   2      213.41      211.53       35.89 o   0.5222E-03
  -6  10   2      465.88      499.99       48.21 o   0.2577E-03
  -5  10   2      805.47      885.86       60.87 o   0.1501E-03
  -4  10   2    11157.20    11656.15      234.96 o   0.5389E-05
  -3  10   2     5244.75     5138.03      137.66 o   0.1871E-04
  -2  10   2      638.06      598.32       31.36 o   0.3345E-03
  -1  10   2      231.50      244.51       20.00 o   0.8941E-03
   0  10   2     1978.20     1979.00       54.65 o   0.8715E-04
   1  10   2      337.16      384.74       30.96 o   0.4750E-03
   2  10   2       23.72       10.13       18.50 o   0.2614E-02
   3  10   2     1347.44     1302.01       58.98 o   0.1177E-03
   4  10   2       11.95       10.96       21.59 o   0.2007E-02
   5  10   2       65.22       57.21       20.25 o   0.1729E-02
   6  10   2      187.01      198.80       34.17 o   0.5734E-03
   7  10   2     1418.73     1423.16       79.18 o   0.8498E-04
   8  10   2     6725.61     6958.29      181.09 o   0.1142E-04
   9  10   2     1006.30     1099.47       69.03 o   0.1161E-03
  10  10   2      421.43      489.00       72.66 o   0.1481E-03
  11  10   2      109.06      130.83       37.87 o   0.5576E-03
  12  10   2      137.56      146.90       65.34 o   0.2133E-03
 -13  11   2      -44.40       11.43       53.25 o   0.3450E-03
 -12  11   2     2003.51     2190.95      165.36 o   0.2725E-04
 -11  11   2      431.32      558.87       76.19 o   0.1342E-03
 -10  11   2      153.13      173.04       35.84 o   0.5633E-03
  -9  11   2     3326.74     3306.06      134.85 o   0.2807E-04
  -8  11   2      252.37      257.72       43.38 o   0.3772E-03
  -7  11   2     1384.27     1543.64       84.94 o   0.7664E-04
  -6  11   2      937.81      956.84       69.43 o   0.1225E-03
  -5  11   2      204.19      239.91       35.78 o   0.5107E-03
  -4  11   2     2594.80     2637.00      110.25 o   0.4057E-04
  -3  11   2     1775.87     1762.57       77.93 o   0.7472E-04
  -2  11   2       21.27       26.97       13.69 o   0.3878E-02
  -1  11   2      781.62      767.20       46.35 o   0.2102E-03
   0  11   2       90.85       81.04       23.03 o   0.1292E-02
   1  11   2      -31.68        2.93       19.16 o   0.2485E-02
   2  11   2      769.95      809.87       46.66 o   0.2045E-03
   3  11   2     6457.98     6494.64      139.21 o   0.1451E-04
   4  11   2      376.43      368.21       35.48 o   0.4167E-03
   5  11   2     1442.00     1512.77       83.73 o   0.7778E-04
   6  11   2      534.91      571.62       52.45 o   0.2194E-03
   7  11   2      500.09      508.51       51.33 o   0.2356E-03
   8  11   2     1961.15     2090.43       99.30 o   0.5326E-04
   9  11   2      790.89      866.51       65.12 o   0.1401E-03
  10  11   2      334.04      158.82       72.83 o   0.1681E-03
  11  11   2      565.06      675.24      100.67 o   0.8180E-04
  12  11   2      544.52      485.71      111.67 o   0.7104E-04
 -13  12   2      -38.76       80.77       55.39 o   0.3068E-03
 -12  12   2      342.07      275.88       84.70 o   0.1238E-03
 -11  12   2      277.10      348.25       70.73 o   0.1669E-03
 -10  12   2      257.50      290.58       44.35 o   0.3555E-03
  -9  12   2      124.11      119.44       32.19 o   0.7208E-03
  -8  12   2     1613.94     1598.12       97.17 o   0.6304E-04
  -7  12   2     4568.40     4849.14      161.41 o   0.1779E-04
  -6  12   2      734.67      771.20       64.59 o   0.1486E-03
  -5  12   2       18.01       17.15       24.19 o   0.1579E-02
  -4  12   2     2495.28     2640.63      113.60 o   0.3967E-04
  -3  12   2       59.66       66.79       37.28 o   0.6348E-03
  -2  12   2     2660.39     2496.63      103.66 o   0.4400E-04
  -1  12   2     2231.72     2135.79       80.98 o   0.6181E-04
   0  12   2      914.27      912.43       52.40 o   0.1688E-03
   1  12   2      128.37       88.12       25.29 o   0.1070E-02
   2  12   2       67.16       93.74       21.44 o   0.1418E-02
   3  12   2      215.67      259.95       29.71 o   0.6174E-03
   4  12   2      593.43      601.27       43.36 o   0.2609E-03
   5  12   2     1294.82     1407.39       81.40 o   0.8413E-04
   6  12   2      189.45      282.68       36.90 o   0.4715E-03
   7  12   2      562.92      556.86       56.41 o   0.2002E-03
   8  12   2      276.48      240.46       43.17 o   0.3817E-03
   9  12   2      154.24      141.36       39.65 o   0.5002E-03
  10  12   2      320.21      541.37       70.30 o   0.1559E-03
  11  12   2       61.64       48.32       64.50 o   0.2321E-03
 -12  13   2      693.18      489.51      104.68 o   0.7839E-04
 -11  13   2      597.31      431.95      100.76 o   0.8547E-04
 -10  13   2     1160.17     1231.25       87.09 o   0.8296E-04
  -9  13   2        5.10       11.71       28.30 o   0.1614E-03
  -8  13   2      173.12      172.57       39.98 o   0.4744E-03
  -7  13   2      720.43      786.72       68.53 o   0.1374E-03
  -6  13   2      200.00      148.77       43.83 o   0.4151E-03
  -5  13   2     5118.04     5385.02      173.08 o   0.1522E-04
  -4  13   2       59.93       12.80       29.78 o   0.1034E-02
  -3  13   2     2273.92     2403.78      163.00 o   0.2676E-04
  -2  13   2       12.70       35.74       37.99 o   0.2328E-03
  -1  13   2      -39.12       12.71       32.09 o   0.9167E-03
   0  13   2     4003.07     3854.01      155.49 o   0.2155E-04
   1  13   2      183.15      190.59       39.89 o   0.4655E-03
   2  13   2        0.18       69.44       58.38 o   0.2153E-07
   3  13   2       86.25      107.81       33.77 o   0.6998E-03
   4  13   2       29.67        4.31       27.49 o   0.1263E-02
   5  13   2       72.57       71.12       30.80 o   0.8679E-03
   6  13   2     3857.17     3839.78      149.61 o   0.2262E-04
   7  13   2        0.98        2.82       15.45 o   0.4383E-05
   8  13   2     2664.72     2569.97      125.63 o   0.3556E-04
   9  13   2     1434.71     1245.23       94.13 o   0.7254E-04
  10  13   2      150.90      189.63       58.12 o   0.2566E-03
 -10  14   2      155.56      150.69       43.97 o   0.4202E-03
  -9  14   2       86.76       85.01       34.09 o   0.7099E-03
  -8  14   2     1636.82     1547.37      106.05 o   0.5703E-04
  -7  14   2       17.28        3.39       30.57 o   0.1044E-02
  -6  14   2      267.85      218.14       49.34 o   0.3190E-03
  -5  14   2      295.27      334.51       48.77 o   0.2970E-03
  -4  14   2      572.03      596.40       62.07 o   0.1733E-03
  -3  14   2       -2.29        0.36       46.73 o   0.4393E-05
  -2  14   2     1709.32     1620.46      151.19 o   0.3387E-04
  -1  14   2     1044.57     1077.38       83.61 o   0.9226E-04
   0  14   2       53.94       10.57       32.03 o   0.9111E-03
   1  14   2     2398.08     2438.08      125.19 o   0.3725E-04
   2  14   2      599.30      600.15       67.66 o   0.1531E-03
   3  14   2      329.98      346.82       50.17 o   0.2815E-03
   4  14   2       64.23       41.54       36.36 o   0.6838E-03
   5  14   2      860.16      947.13       74.62 o   0.1137E-03
   6  14   2        5.47       28.64       30.65 o   0.1349E-03
   7  14   2     3100.56     2916.81      140.48 o   0.2884E-04
   8  14   2      106.36       86.96       38.10 o   0.5812E-03
   9  14   2      -40.20        2.65       34.08 o   0.8303E-03
  10  14   2        8.26       16.01       46.27 o   0.5940E-04
 -10  15   2     2053.00     2047.94      173.89 o   0.2555E-04
  -9  15   2      454.37      436.95       63.72 o   0.1833E-03
  -8  15   2       22.83       29.04       40.21 o   0.5909E-03
  -7  15   2     1510.96     1364.19      104.11 o   0.6140E-04
  -6  15   2      217.62      196.21       45.20 o   0.3781E-03
  -5  15   2      128.07      126.19       39.87 o   0.5118E-03
  -4  15   2     1457.66     1338.63       99.42 o   0.6599E-04
  -3  15   2      249.32      262.56       67.53 o   0.1876E-03
  -2  15   2     1512.77     1635.35      149.31 o   0.3487E-04
  -1  15   2     2259.82     2058.00      178.59 o   0.2423E-04
   0  15   2     1691.56     1614.56      111.63 o   0.5241E-04
   1  15   2      299.74      315.53       52.05 o   0.2732E-03
   2  15   2       22.10       11.01       33.84 o   0.8431E-03
   3  15   2      153.42      121.27       47.80 o   0.3745E-03
   4  15   2     1239.96     1599.94      135.97 o   0.4118E-04
   5  15   2       -0.12       13.15       69.03 o   0.1101E-07
   6  15   2     1757.82     1731.66      110.10 o   0.5190E-04
   7  15   2      245.28      222.79       46.53 o   0.3508E-03
   8  15   2      131.86      124.25       37.13 o   0.5723E-03
   9  15   2       67.27      116.38       33.70 o   0.7015E-03
  -8  16   2      647.19      736.29      102.46 o   0.7775E-04
  -7  16   2      -36.94        1.79       39.66 o   0.6207E-03
  -6  16   2      177.50      229.39       42.50 o   0.4105E-03
  -5  16   2      -69.95        0.09       41.42 o   0.5612E-03
  -4  16   2      754.33      826.00       76.19 o   0.1171E-03
  -3  16   2       -4.78        1.56       35.59 o   0.5688E-04
  -2  16   2      100.37      215.15       51.21 o   0.3185E-03
  -1  16   2     1739.89     1577.21      162.64 o   0.3030E-04
   0  16   2     1383.93     1106.18      151.69 o   0.3641E-04
   1  16   2      266.26      110.07       55.94 o   0.2772E-03
   2  16   2       87.80       61.29       38.52 o   0.5937E-03
   3  16   2      182.16      219.87       46.34 o   0.3614E-03
   4  16   2      195.63      220.23       46.27 o   0.3613E-03
   5  16   2      713.85      715.77       75.39 o   0.1240E-03
   6  16   2      830.64      816.27       82.34 o   0.1043E-03
   7  16   2      226.92      364.53       51.03 o   0.2797E-03
   8  16   2      776.74      892.58      117.55 o   0.5963E-04
  -4  17   2       33.44       17.43       43.09 o   0.5202E-03
  -3  17   2       59.54       78.69       39.93 o   0.5552E-03
  -2  17   2      245.86      178.41       70.90 o   0.1779E-03
  -1  17   2      726.96      672.38      111.75 o   0.6770E-04
   0  17   2       97.46       93.84       62.71 o   0.2377E-03
   1  17   2      154.90      171.79       68.46 o   0.1932E-03
   2  17   2     1056.69     1032.17       98.14 o   0.7482E-04
   3  17   2       37.60       60.32       52.89 o   0.3392E-03
   4  17   2      188.66      237.29       46.57 o   0.3540E-03
 -15   0   3       28.19       11.36       43.85 o   0.5073E-03
 -13   0   3       57.23       64.01       28.05 o   0.1039E-02
 -11   0   3     1272.70     1335.75       76.64 o   0.9202E-04
  -9   0   3       45.56       38.08       19.60 o   0.2002E-02
  -7   0   3     9405.81     9624.95      176.53 o   0.7939E-05
  -5   0   3     3310.30     3212.85      119.30 o   0.3205E-04
  -3   0   3    28002.01    30461.17      454.38 o   0.1060E-05
  -1   0   3       56.91       86.63        8.69 o   0.7747E-02
   1   0   3    35416.64    37359.12      538.11 o   0.2345E-05
   3   0   3    17111.44    16482.35      165.12 o   0.3551E-05
   5   0   3    14731.96    14912.39      166.99 o   0.4285E-05
   7   0   3    25986.90    26179.16      354.95 o   0.1414E-05
   9   0   3      164.82      165.92       30.55 o   0.7060E-03
  11   0   3     2815.98     2850.88      188.20 o   0.2024E-04
  13   0   3      -26.27       28.86       41.15 o   0.5639E-03
  15   0   3      144.83       64.63       75.49 o   0.1678E-03
 -16   1   3     2153.82     2065.86      136.20 o   0.3612E-04
 -15   1   3       66.17       23.86       38.24 o   0.6367E-03
 -14   1   3      238.22      216.65       38.10 o   0.4721E-03
 -13   1   3       78.25       89.98       24.48 o   0.1181E-02
 -12   1   3     1713.24     1639.47       65.87 o   0.9020E-04
 -11   1   3     1533.90     1582.72       59.18 o   0.1029E-03
 -10   1   3     1384.85     1312.41       53.32 o   0.1259E-03
  -9   1   3       47.56       31.59       16.60 o   0.2625E-02
  -8   1   3      299.96      271.67       26.82 o   0.6367E-03
  -7   1   3        1.00       14.73        6.64 o   0.1284E-03
  -6   1   3    15480.99    15208.29      189.29 o   0.3956E-05
  -5   1   3      335.29      377.60       21.87 o   0.6255E-03
  -4   1   3    10624.11    11323.41      163.48 o   0.6694E-05
  -3   1   3    11337.70    11500.93      160.28 o   0.6424E-05
  -2   1   3     1633.97     1592.38       35.38 o   0.1297E-03
  -1   1   3      316.50      277.52       13.14 o   0.2094E-02
   0   1   3    20477.22    20795.31      155.24 o   0.1283E-04
   1   1   3      247.29      251.16       17.94 o   0.1790E-02
   2   1   3     2269.23     2295.86       34.61 o   0.8680E-04
   3   1   3     1129.24     1101.12       22.93 o   0.2192E-03
   4   1   3     2729.40     2880.07       41.23 o   0.6407E-04
   5   1   3      448.96      408.62       18.54 o   0.6001E-03
   6   1   3    16658.63    15991.56      207.03 o   0.3521E-05
   7   1   3      102.35       94.69       18.18 o   0.1641E-02
   8   1   3     7892.12     7712.56      144.46 o   0.1139E-04
   9   1   3      558.25      611.86       40.75 o   0.2784E-03
  10   1   3     2369.95     2275.58       84.75 o   0.5671E-04
  11   1   3     3853.59     3797.93      115.88 o   0.2858E-04
  12   1   3      292.38      336.40       50.87 o   0.2800E-03
  13   1   3      249.15      175.61       51.98 o   0.3035E-03
  14   1   3      -61.34       26.32       45.29 o   0.4630E-03
  15   1   3      119.77      106.69       45.97 o   0.4105E-03
 -16   2   3       66.39       51.15       43.52 o   0.4867E-03
 -15   2   3     1538.18     1556.14      111.75 o   0.5366E-04
 -14   2   3        3.16       17.26       26.41 o   0.8179E-04
 -13   2   3       87.97       59.74       26.51 o   0.1108E-02
 -12   2   3      649.44      757.31       49.28 o   0.2067E-03
 -11   2   3     1161.26     1236.44       60.56 o   0.1224E-03
 -10   2   3     5151.30     5157.01      122.54 o   0.2028E-04
  -9   2   3     1548.54     1668.05       74.00 o   0.8338E-04
  -8   2   3      347.66      374.11       34.94 o   0.4264E-03
  -7   2   3    10571.32    10869.04      155.96 o   0.7090E-05
  -6   2   3     1556.11     1512.23       49.31 o   0.1182E-03
  -5   2   3     1371.54     1493.63       50.11 o   0.1226E-03
  -4   2   3     1244.96     1206.32       43.38 o   0.1558E-03
  -3   2   3     1485.53     1379.63       42.08 o   0.1379E-03
  -2   2   3    10720.50    11245.05      149.32 o   0.6902E-05
  -1   2   3    33510.80    34460.92      362.08 o   0.9129E-06
   0   2   3    13736.46    13891.93      161.34 o   0.1835E-04
   1   2   3    56008.90    56532.83      569.93 o   0.3512E-06
   2   2   3     4337.97     4524.19       66.94 o   0.3139E-04
   3   2   3    11404.05    10776.33       88.78 o   0.7771E-05
   4   2   3      450.88      401.19       17.18 o   0.6233E-03
   5   2   3     2510.41     2648.84       50.08 o   0.6728E-04
   6   2   3     2107.26     2073.58       48.77 o   0.8722E-04
   7   2   3      975.93     1007.92       35.44 o   0.2085E-03
   8   2   3      120.86       94.65       17.40 o   0.1664E-02
   9   2   3       22.49       33.33       16.04 o   0.2917E-02
  10   2   3      469.53      604.12       41.12 o   0.2869E-03
  11   2   3       70.78       62.50       25.70 o   0.1179E-02
  12   2   3     3202.69     3223.98      148.92 o   0.2569E-04
  13   2   3      499.74      471.20       67.37 o   0.1651E-03
  14   2   3       32.02       24.20       34.73 o   0.7798E-03
  15   2   3      229.37      107.24       53.81 o   0.3003E-03
 -16   3   3     1973.25     1950.45      178.87 o   0.2479E-04
 -15   3   3      -90.30        1.76       45.72 o   0.4589E-03
 -14   3   3      170.28      101.50       33.16 o   0.6849E-03
 -13   3   3      290.49      246.54       37.10 o   0.4624E-03
 -12   3   3     2362.64     2232.63       91.51 o   0.5365E-04
 -11   3   3     1156.38     1161.14       61.84 o   0.1237E-03
 -10   3   3      197.13      224.33       31.75 o   0.6082E-03
  -9   3   3     2640.13     2645.46       96.22 o   0.4564E-04
  -8   3   3     2477.25     2404.62       88.05 o   0.5255E-04
  -7   3   3      732.63      606.83       44.27 o   0.2444E-03
  -6   3   3       10.70       14.07       14.84 o   0.3922E-02
  -5   3   3      940.99      886.37       43.72 o   0.1974E-03
  -4   3   3     8563.13     8476.03      137.55 o   0.1035E-04
  -3   3   3     9134.94     8750.08      104.76 o   0.1058E-04
  -2   3   3      531.62      482.22       29.29 o   0.4098E-03
  -1   3   3     1642.83     1736.09       46.54 o   0.1097E-03
   0   3   3     6268.15     6334.84      103.46 o   0.1719E-04
   1   3   3    10844.00    10524.21      150.52 o   0.7320E-05
   2   3   3    55804.24    56575.70      475.05 o   0.3640E-06
   3   3   3     1914.96     1833.90       33.41 o   0.1122E-03
   4   3   3    12008.85    12289.99      111.98 o   0.6343E-05
   5   3   3     1331.65     1139.41       37.83 o   0.1700E-03
   6   3   3     4569.02     4291.70       77.45 o   0.3059E-04
   7   3   3     3229.46     3149.15       67.63 o   0.4757E-04
   8   3   3     8669.84     8538.58      125.87 o   0.1055E-04
   9   3   3      552.72      577.41       31.54 o   0.3520E-03
  10   3   3     1220.12     1288.97       63.66 o   0.1135E-03
  11   3   3      263.19      230.45       36.31 o   0.4910E-03
  12   3   3       52.02       50.65       32.12 o   0.8469E-03
  13   3   3      125.02      154.10       40.55 o   0.4846E-03
  14   3   3      536.81      579.19       69.87 o   0.1492E-03
  15   3   3      133.61      110.12       64.78 o   0.2203E-03
 -15   4   3     2238.70     2063.90      134.25 o   0.3657E-04
 -14   4   3      221.35      222.24       36.12 o   0.5077E-03
 -13   4   3     1039.55     1006.05       67.63 o   0.1217E-03
 -12   4   3     2068.91     2206.71       86.97 o   0.5835E-04
 -11   4   3     2474.61     2573.15      106.89 o   0.4279E-04
 -10   4   3      548.44      648.48       49.68 o   0.2236E-03
  -9   4   3     1942.48     1911.91       83.64 o   0.6610E-04
  -8   4   3      700.97      680.43       47.70 o   0.2194E-03
  -7   4   3      505.44      424.76       38.67 o   0.3426E-03
  -6   4   3     3245.20     3014.28       91.72 o   0.4127E-04
  -5   4   3      342.42      275.27       28.04 o   0.5923E-03
  -4   4   3      415.05      376.53       21.55 o   0.6007E-03
  -3   4   3     6491.39     6384.10       92.60 o   0.1748E-04
  -2   4   3     3357.60     3278.02       58.20 o   0.4811E-04
  -1   4   3       46.20       26.81       16.43 o   0.2745E-02
   0   4   3      328.71      303.78       32.95 o   0.4910E-03
   1   4   3     7107.31     7403.75      175.27 o   0.1100E-04
   2   4   3     6337.22     5909.40      112.34 o   0.1762E-04
   3   4   3    18299.64    19069.82      236.15 o   0.2684E-05
   4   4   3     1153.92     1121.84       32.93 o   0.1914E-03
   5   4   3     1317.74     1538.44       43.83 o   0.1311E-03
   6   4   3      687.42      739.61       30.87 o   0.2962E-03
   7   4   3     2203.19     2072.44       57.31 o   0.7956E-04
   8   4   3     4980.01     5074.89       93.19 o   0.2392E-04
   9   4   3     6334.55     5974.64      112.14 o   0.1747E-04
  10   4   3     1020.88      932.69       57.95 o   0.1476E-03
  11   4   3       81.10       78.15       25.05 o   0.1171E-02
  12   4   3      981.80     1205.53       84.35 o   0.8889E-04
  13   4   3      356.17      317.31       57.80 o   0.2297E-03
  14   4   3      324.92      218.84       65.66 o   0.1971E-03
  15   4   3      495.28      418.33      110.06 o   0.7402E-04
 -15   5   3        5.44        0.46       53.24 o   0.1476E-04
 -14   5   3      847.23      835.00       65.12 o   0.1403E-03
 -13   5   3      392.93      416.08       44.25 o   0.3098E-03
 -12   5   3      304.74      272.79       37.01 o   0.4488E-03
 -11   5   3      355.72      357.35       43.55 o   0.3347E-03
 -10   5   3      516.84      445.92       48.04 o   0.2636E-03
  -9   5   3     5887.27     5785.80      155.16 o   0.1521E-04
  -8   5   3      741.95      751.10       51.42 o   0.1936E-03
  -7   5   3       70.13       50.68       20.99 o   0.1660E-02
  -6   5   3     1516.64     1442.47       63.32 o   0.1028E-03
  -5   5   3       54.72       39.08       16.40 o   0.2537E-02
  -4   5   3       64.82       35.97       15.39 o   0.2713E-02
  -3   5   3     1064.25     1070.08       34.99 o   0.1967E-03
  -2   5   3     2956.35     3119.46       77.84 o   0.4592E-04
  -1   5   3     3900.27     3881.40      118.00 o   0.2775E-04
   0   5   3      677.05      710.08       47.90 o   0.2162E-03
   1   5   3      552.27      614.47       33.56 o   0.3269E-03
   2   5   3     7038.43     6733.12       98.99 o   0.1567E-04
   3   5   3        8.32        0.37       13.52 o   0.5222E-02
   4   5   3    26189.04    25770.33      269.06 o   0.1549E-05
   5   5   3     7685.01     8012.55      103.98 o   0.1259E-04
   6   5   3     1168.68     1072.37       45.63 o   0.1643E-03
   7   5   3     4196.49     4055.19       84.04 o   0.3218E-04
   8   5   3      274.05      230.23       23.75 o   0.7726E-03
   9   5   3      480.75      527.12       31.71 o   0.3777E-03
  10   5   3      621.22      631.81       46.81 o   0.2350E-03
  11   5   3       65.66       77.40       26.92 o   0.1067E-02
  12   5   3      590.72      660.30       67.28 o   0.1513E-03
  13   5   3       49.78       20.06       40.62 o   0.5767E-03
  14   5   3     1535.76     1450.59      116.30 o   0.5180E-04
  15   5   3     1369.45     1114.68      160.41 o   0.3314E-04
 -14   6   3      -16.45       14.43       39.87 o   0.4233E-03
 -13   6   3     1506.64     1456.50       81.80 o   0.8039E-04
 -12   6   3      211.19      231.19       37.05 o   0.4887E-03
 -11   6   3     2789.63     2793.07      117.25 o   0.3650E-04
 -10   6   3     2922.08     3083.41      114.53 o   0.3516E-04
  -9   6   3      253.75      293.92       34.74 o   0.4857E-03
  -8   6   3     3042.88     2834.03      105.04 o   0.3928E-04
  -7   6   3      510.54      454.48       41.48 o   0.3115E-03
  -6   6   3      253.56      321.22       26.20 o   0.6272E-03
  -5   6   3     1640.02     1583.72       99.49 o   0.6129E-04
  -4   6   3    14400.98    13129.18      215.97 o   0.4520E-05
  -3   6   3     2946.46     3104.75       63.90 o   0.5103E-04
  -2   6   3     9327.84    10251.54      217.91 o   0.6703E-05
  -1   6   3     1341.73     1309.08       41.50 o   0.1486E-03
   0   6   3     2659.67     2809.72      100.78 o   0.4234E-04
   1   6   3     2583.63     2716.66       54.86 o   0.6323E-04
   2   6   3       19.15       36.53       12.48 o   0.4135E-02
   3   6   3     4970.34     5129.77       87.60 o   0.2432E-04
   4   6   3     1019.63     1060.48       40.34 o   0.1852E-03
   5   6   3     9224.69     9005.36      137.18 o   0.9461E-05
   6   6   3       33.44       37.01       13.30 o   0.3604E-02
   7   6   3     3264.25     3140.87       84.35 o   0.4237E-04
   8   6   3     4159.26     4057.65       90.37 o   0.3108E-04
   9   6   3     1017.11     1049.76       45.86 o   0.1718E-03
  10   6   3      503.56      495.53       44.30 o   0.2813E-03
  11   6   3      193.80      135.16       44.41 o   0.4115E-03
  12   6   3       51.59        3.44       35.46 o   0.7620E-03
  13   6   3       16.90       82.84       41.04 o   0.1186E-03
  14   6   3      574.88      576.64       76.23 o   0.1302E-03
  15   6   3      788.56      843.57      118.45 o   0.5936E-04
 -14   7   3      356.06      350.65       56.72 o   0.2324E-03
 -13   7   3      583.21      587.16       68.77 o   0.1509E-03
 -12   7   3     1038.05     1131.64       75.47 o   0.1032E-03
 -11   7   3      227.14      250.91       37.65 o   0.4676E-03
 -10   7   3     1009.21     1033.78       68.69 o   0.1192E-03
  -9   7   3     4217.67     4063.80      134.14 o   0.2367E-04
  -8   7   3     1480.17     1343.46       73.97 o   0.9246E-04
  -7   7   3       30.45       54.45       29.80 o   0.9802E-03
  -6   7   3      -18.29       10.06       33.82 o   0.8474E-03
  -5   7   3     2284.48     2230.01      125.19 o   0.3885E-04
  -4   7   3      572.04      747.82       59.99 o   0.1697E-03
  -3   7   3      350.38      294.95       23.68 o   0.6574E-03
  -2   7   3     4453.63     4471.08      142.90 o   0.2094E-04
  -1   7   3      856.28      945.61       34.28 o   0.2282E-03
   0   7   3     8289.76     7722.79      125.20 o   0.1182E-04
   1   7   3        8.75       14.55       15.63 o   0.3586E-02
   2   7   3     5140.30     4949.14       92.28 o   0.2415E-04
   3   7   3     3957.56     3866.98       81.04 o   0.3467E-04
   4   7   3     5735.91     5820.06      134.53 o   0.1687E-04
   5   7   3     7374.53     7120.73      127.22 o   0.1330E-04
   6   7   3     4604.06     4551.40      121.04 o   0.2326E-04
   7   7   3     1266.62     1334.06       62.41 o   0.1128E-03
   8   7   3      147.55      192.27       24.39 o   0.8936E-03
   9   7   3       62.48      105.17       17.34 o   0.1770E-02
  10   7   3      138.42      107.24       29.03 o   0.8455E-03
  11   7   3      175.61      165.38       40.77 o   0.4634E-03
  12   7   3      791.50      762.08       79.68 o   0.1116E-03
  13   7   3      369.95      365.43       62.60 o   0.1979E-03
  14   7   3      105.37       99.86       64.80 o   0.2225E-03
  15   7   3     2040.10     1759.97      188.24 o   0.2315E-04
 -14   8   3       83.28       49.00       54.98 o   0.3130E-03
 -13   8   3      431.15      459.33       76.88 o   0.1365E-03
 -12   8   3      328.31      289.39       75.62 o   0.1508E-03
 -11   8   3      306.35      344.99       42.31 o   0.3560E-03
 -10   8   3      197.71      165.96       30.16 o   0.7011E-03
  -9   8   3     2253.71     2182.38      147.34 o   0.3173E-04
  -8   8   3       33.70       11.22       28.56 o   0.1152E-02
  -7   8   3     3730.39     3797.40      180.69 o   0.1856E-04
  -6   8   3     1038.06      994.43       90.91 o   0.8432E-04
  -5   8   3      409.89      473.22       60.11 o   0.1983E-03
  -4   8   3       96.39       67.60       24.12 o   0.1242E-02
  -3   8   3       99.95       72.45       18.25 o   0.1766E-02
  -2   8   3      560.81      558.19       50.13 o   0.2310E-03
  -1   8   3     4673.86     5045.56       92.46 o   0.2471E-04
   0   8   3      472.24      415.37       26.21 o   0.4894E-03
   1   8   3     6593.01     6353.20      121.29 o   0.1571E-04
   2   8   3     3743.51     3919.76       70.68 o   0.3712E-04
   3   8   3      545.61      556.85       31.56 o   0.3596E-03
   4   8   3     2395.99     2289.89       89.30 o   0.5392E-04
   5   8   3    11316.08    11118.35      174.61 o   0.6448E-05
   6   8   3      497.46      552.38       42.82 o   0.2816E-03
   7   8   3       16.81        5.18       18.80 o   0.2638E-02
   8   8   3      116.33       96.83       27.26 o   0.9590E-03
   9   8   3       28.57       41.24       20.51 o   0.1910E-02
  10   8   3      466.40      444.52       56.30 o   0.2176E-03
  11   8   3      675.68      578.64      102.37 o   0.8020E-04
  12   8   3      124.62       19.68       38.89 o   0.5991E-03
  13   8   3     1309.19     1400.30      103.65 o   0.6256E-04
  14   8   3      258.21      119.31       83.23 o   0.1349E-03
 -14   9   3     1350.92     1117.66      141.54 o   0.4088E-04
 -13   9   3     1306.08     1331.62      133.48 o   0.4379E-04
 -12   9   3      144.14      150.65       54.40 o   0.2948E-03
 -11   9   3      261.12      304.17       40.08 o   0.4022E-03
 -10   9   3      164.43      133.05       34.08 o   0.6331E-03
  -9   9   3      137.53      154.72       32.92 o   0.6563E-03
  -8   9   3       32.38        1.55       25.10 o   0.1508E-02
  -7   9   3      664.11      623.44       54.95 o   0.1954E-03
  -6   9   3       96.51       55.28       27.54 o   0.1045E-02
  -5   9   3     3337.82     3615.94      116.53 o   0.3060E-04
  -4   9   3     3041.96     3079.20      109.32 o   0.3628E-04
  -3   9   3      881.11      849.42       44.41 o   0.2022E-03
  -2   9   3     1908.03     1951.71       56.14 o   0.8791E-04
  -1   9   3       37.47       36.64       12.56 o   0.3815E-02
   0   9   3      781.57      901.87       33.95 o   0.2424E-03
   1   9   3       44.64       65.02       15.62 o   0.2441E-02
   2   9   3     2284.72     2286.57       57.13 o   0.7372E-04
   3   9   3      840.92      886.05       40.50 o   0.2152E-03
   4   9   3     3029.76     2916.57      107.60 o   0.3790E-04
   5   9   3        5.49        6.79       16.28 o   0.1683E-02
   6   9   3      200.46      210.76       31.14 o   0.6302E-03
   7   9   3       57.31       50.07       22.83 o   0.1487E-02
   8   9   3      -13.05        8.25       20.23 o   0.2289E-02
   9   9   3      558.67      578.51       49.56 o   0.2329E-03
  10   9   3       25.84        0.34       30.43 o   0.1052E-02
  11   9   3     2982.77     2583.72      213.60 o   0.1703E-04
  12   9   3      159.66      215.76       66.83 o   0.1982E-03
 -13  10   3     2953.45     2610.38      206.15 o   0.1796E-04
 -12  10   3      916.27      616.68      113.60 o   0.6536E-04
 -11  10   3       39.28       39.56       28.77 o   0.1064E-02
 -10  10   3       89.85       82.80       30.40 o   0.8538E-03
  -9  10   3      778.69      803.58       65.77 o   0.1423E-03
  -8  10   3       59.58       52.53       27.90 o   0.1069E-02
  -7  10   3      573.40      596.10       54.87 o   0.2029E-03
  -6  10   3     4705.98     4942.67      148.52 o   0.1874E-04
  -5  10   3      646.51      697.49       56.29 o   0.1844E-03
  -4  10   3      936.63      921.57       64.56 o   0.1347E-03
  -3  10   3     4108.93     4097.78      123.06 o   0.2550E-04
  -2  10   3      204.75      198.96       21.79 o   0.9312E-03
  -1  10   3      972.81     1079.82       38.46 o   0.1910E-03
   0  10   3       38.53       38.23       11.96 o   0.3928E-02
   1  10   3     1901.70     1832.49       68.68 o   0.8005E-04
   2  10   3     1084.39     1112.38       52.85 o   0.1471E-03
   3  10   3     8488.65     8464.88      157.69 o   0.9781E-05
   4  10   3      219.29      254.72       34.91 o   0.5136E-03
   5  10   3     1162.80     1215.99       56.77 o   0.1305E-03
   6  10   3      454.63      525.04       47.57 o   0.2589E-03
   7  10   3     1344.17     1320.22       78.12 o   0.8978E-04
   8  10   3      380.82      343.45       44.28 o   0.3268E-03
   9  10   3      496.93      578.37       50.79 o   0.2298E-03
  10  10   3      155.32       82.19       41.36 o   0.4951E-03
  11  10   3      111.46       88.02       52.39 o   0.3312E-03
  12  10   3      257.33      253.61       91.65 o   0.1091E-03
 -13  11   3      232.40      308.12       65.42 o   0.1948E-03
 -12  11   3      509.88      439.35       93.29 o   0.9844E-04
 -11  11   3        1.87       49.74       34.06 o   0.1043E-04
 -10  11   3      274.24      392.63       44.76 o   0.3232E-03
  -9  11   3      392.12      324.91       49.52 o   0.2844E-03
  -8  11   3       76.26       90.84       28.88 o   0.9236E-03
  -7  11   3      359.70      385.60       48.22 o   0.2862E-03
  -6  11   3       91.82      114.93       30.84 o   0.7909E-03
  -5  11   3     3139.54     3383.13      124.25 o   0.3040E-04
  -4  11   3     2436.23     2576.56      107.66 o   0.4254E-04
  -3  11   3      218.50      231.79       31.99 o   0.5864E-03
  -2  11   3      766.69      793.93       54.19 o   0.1786E-03
  -1  11   3     2228.07     2429.27       78.80 o   0.5877E-04
   0  11   3      339.07      338.87       33.56 o   0.4625E-03
   1  11   3      333.64      321.12       33.78 o   0.4690E-03
   2  11   3     2132.01     2074.38       77.43 o   0.6599E-04
   3  11   3      296.80      330.13       33.08 o   0.4845E-03
   4  11   3     6583.27     6403.82      143.51 o   0.1430E-04
   5  11   3       55.46       43.00       21.90 o   0.1626E-02
   6  11   3      684.87      715.28       58.20 o   0.1738E-03
   7  11   3      904.22      848.15       66.39 o   0.1350E-03
   8  11   3     2689.74     2902.86      115.39 o   0.3665E-04
   9  11   3      249.94      349.26       38.76 o   0.4054E-03
  10  11   3     2525.91     2392.87      127.13 o   0.3645E-04
  11  11   3      608.44      496.84      109.97 o   0.7242E-04
 -12  12   3      329.07      305.25       76.57 o   0.1467E-03
 -11  12   3      238.34      320.97       45.04 o   0.3427E-03
 -10  12   3      200.07      186.32       44.30 o   0.3949E-03
  -9  12   3       43.96       13.33       30.26 o   0.1018E-02
  -8  12   3       94.59      105.88       28.00 o   0.9266E-03
  -7  12   3     1244.32     1373.05       85.10 o   0.8126E-04
  -6  12   3      186.73      217.00       36.21 o   0.5186E-03
  -5  12   3       31.08       14.98       26.27 o   0.1339E-02
  -4  12   3     1294.15     1435.24       83.85 o   0.8072E-04
  -3  12   3      352.34      362.77       40.64 o   0.3640E-03
  -2  12   3     2899.05     3077.25      109.78 o   0.3665E-04
  -1  12   3     1625.54     1576.67       81.90 o   0.7630E-04
   0  12   3       23.30        0.63       19.18 o   0.2559E-02
   1  12   3      622.14      552.99       45.02 o   0.2567E-03
   2  12   3      541.27      560.79       44.55 o   0.2648E-03
   3  12   3    11810.58    11520.54      207.40 o   0.5683E-05
   4  12   3       60.60       54.43       21.05 o   0.1657E-02
   5  12   3      504.44      584.45       36.28 o   0.3199E-03
   6  12   3     1377.09     1403.56       84.47 o   0.7993E-04
   7  12   3      446.28      503.86       50.99 o   0.2420E-03
   8  12   3      366.04      365.32       48.20 o   0.2901E-03
   9  12   3      603.65      621.38       59.60 o   0.1799E-03
  10  12   3      -38.29        2.91       43.78 o   0.5106E-03
  11  12   3      -14.95       51.97       65.75 o   0.4762E-04
 -11  13   3       52.37       42.35       49.56 o   0.3868E-03
 -10  13   3      -18.11       80.95       33.85 o   0.7576E-03
  -9  13   3      510.62      539.31       59.97 o   0.1889E-03
  -8  13   3       58.48       18.80       34.34 o   0.7870E-03
  -7  13   3     1045.80     1055.41       80.85 o   0.9694E-04
  -6  13   3       78.13       70.42       29.46 o   0.9306E-03
  -5  13   3     2857.60     2935.89      129.26 o   0.3208E-04
  -4  13   3     6484.70     6824.31      196.25 o   0.1102E-04
  -3  13   3       86.47       81.05       47.76 o   0.3966E-03
  -2  13   3     4327.85     4661.61      227.97 o   0.1247E-04
  -1  13   3       72.94      101.17       43.60 o   0.4625E-03
   0  13   3       13.32        9.47       25.22 o   0.1500E-02
   1  13   3       90.84       96.22       31.28 o   0.7985E-03
   2  13   3     4041.06     3795.91      117.91 o   0.2781E-04
   3  13   3       52.56       30.96       22.51 o   0.1621E-02
   4  13   3      786.92      823.48       54.55 o   0.1740E-03
   5  13   3       45.93       22.27       20.16 o   0.2034E-02
   6  13   3      296.32      219.92       36.50 o   0.4837E-03
   7  13   3      579.06      604.38       60.29 o   0.1797E-03
   8  13   3      413.77      444.86       53.51 o   0.2368E-03
   9  13   3      220.49      186.87       42.30 o   0.4201E-03
 -10  14   3      664.35      756.44       73.32 o   0.1279E-03
  -9  14   3      141.11       62.60       42.36 o   0.4875E-03
  -8  14   3      259.88      219.77       48.53 o   0.3271E-03
  -7  14   3        2.19        2.97       38.65 o   0.8574E-05
  -6  14   3     2643.95     2556.31      130.06 o   0.3429E-04
  -5  14   3       -2.93        6.13       29.95 o   0.4275E-04
  -4  14   3      925.32     1004.03       77.94 o   0.1049E-03
  -3  14   3      155.29      181.00       38.99 o   0.4941E-03
  -2  14   3      -17.62        2.14       42.45 o   0.3820E-03
  -1  14   3     3639.34     3482.92      218.30 o   0.1496E-04
   0  14   3     1131.90     1197.65      124.00 o   0.5069E-04
   1  14   3     1666.81     1645.50      106.44 o   0.5554E-04
   2  14   3      608.68      594.04       67.08 o   0.1546E-03
   3  14   3     2764.63     2662.54      134.08 o   0.3227E-04
   4  14   3      161.88       58.96       43.68 o   0.4598E-03
   5  14   3      223.25      242.58       45.90 o   0.3551E-03
   6  14   3        5.55        5.02       30.63 o   0.1400E-03
   7  14   3      256.44      238.40       46.36 o   0.3470E-03
   8  14   3      503.83      505.74       61.53 o   0.1853E-03
   9  14   3      405.96      462.52       57.16 o   0.2146E-03
 -10  15   3     2144.52     2145.58      178.94 o   0.2411E-04
  -9  15   3      322.95      372.53       73.20 o   0.1550E-03
  -8  15   3       24.76        6.07       38.52 o   0.6586E-03
  -7  15   3      870.62     1027.65       82.15 o   0.9800E-04
  -6  15   3      -13.60        6.07       34.27 o   0.5332E-03
  -5  15   3      146.95      206.30       39.49 o   0.4743E-03
  -4  15   3       21.44       73.03       32.71 o   0.8143E-03
  -3  15   3      973.46     1024.64       82.58 o   0.9604E-04
  -2  15   3      236.56      249.12       63.92 o   0.2074E-03
  -1  15   3      -76.45        3.16       56.19 o   0.3091E-03
   0  15   3     3299.12     3324.53      217.76 o   0.1541E-04
   1  15   3     1912.39     2148.85      118.18 o   0.4351E-04
   2  15   3      438.79      589.13       61.58 o   0.1808E-03
   3  15   3      246.11      245.75       52.02 o   0.2902E-03
   4  15   3      161.25      121.23       43.78 o   0.4331E-03
   5  15   3       -5.31        4.13       30.72 o   0.1265E-03
   6  15   3      580.19      622.09       66.78 o   0.1554E-03
   7  15   3      724.40      706.77       72.68 o   0.1304E-03
   8  15   3       -8.06       65.48       30.69 o   0.1292E-03
   9  15   3      182.59      221.63       61.54 o   0.2269E-03
  -7  16   3      128.95      124.28       56.08 o   0.2848E-03
  -6  16   3     1625.28     1664.77      111.40 o   0.5237E-04
  -5  16   3      -56.50        2.42       40.73 o   0.5825E-03
  -4  16   3      738.84      814.73       75.57 o   0.1191E-03
  -3  16   3      -12.50       43.05       32.96 o   0.2660E-03
  -2  16   3       12.30       43.66       41.72 o   0.1576E-03
  -1  16   3     1640.46     1706.34      160.58 o   0.3064E-04
   0  16   3      127.43      318.18       51.43 o   0.2938E-03
   1  16   3     1914.21     1878.60      173.83 o   0.2619E-04
   2  16   3      257.69      273.81       53.84 o   0.2699E-03
   3  16   3       69.49       84.09       37.88 o   0.6017E-03
   4  16   3        1.85       15.53       50.51 o   0.2098E-05
   5  16   3        5.92        2.71       32.95 o   0.1188E-03
   6  16   3      115.60      117.28       39.93 o   0.5171E-03
   7  16   3     2747.99     2703.68      142.91 o   0.2980E-04
   8  16   3       90.15      123.21       60.46 o   0.2512E-03
  -4  17   3        4.38        0.75       62.82 o   0.4920E-05
  -3  17   3       20.56        4.82       34.16 o   0.8370E-03
  -2  17   3     1093.39      960.88      140.49 o   0.4291E-04
  -1  17   3      210.31      233.65       72.43 o   0.1689E-03
   0  17   3     2665.36     2513.10      213.01 o   0.1740E-04
   1  17   3     2357.90     2181.38      199.43 o   0.2007E-04
   2  17   3      -28.27       40.83       59.49 o   0.1959E-03
   3  17   3       67.97       97.88       59.58 o   0.2629E-03
   4  17   3       84.31       18.38       37.79 o   0.6476E-03
 -16   0   4     2270.56     2032.45      194.92 o   0.2117E-04
 -14   0   4     3218.65     3316.27      144.10 o   0.2631E-04
 -12   0   4     4316.95     4117.80      150.96 o   0.2101E-04
 -10   0   4     1383.61     1541.10       75.31 o   0.8677E-04
  -8   0   4      560.45      604.27       42.49 o   0.2682E-03
  -6   0   4     1012.30     1152.44       70.17 o   0.1117E-03
  -4   0   4    23060.39    24263.33      411.75 o   0.1517E-05
  -2   0   4    75976.51    78166.52      769.75 o   0.1897E-06
   0   0   4     3215.46     3274.85       42.43 o   0.1764E-03
   2   0   4     7415.79     7344.09      177.47 o   0.1080E-04
   4   0   4     1951.36     2132.59       41.79 o   0.9266E-04
   6   0   4     8521.58     8428.92      121.61 o   0.1089E-04
   8   0   4    21227.36    20855.70      321.71 o   0.2042E-05
  10   0   4      213.04      179.13       60.66 o   0.2356E-03
  12   0   4      392.98      293.30       80.26 o   0.1346E-03
  14   0   4       -3.25       26.50       47.67 o   0.8204E-05
 -16   1   4       43.24      121.89       33.23 o   0.7234E-03
 -15   1   4      196.41      213.76       37.09 o   0.5019E-03
 -14   1   4       13.39        6.85       29.06 o   0.9925E-03
 -13   1   4      920.88      982.81       61.37 o   0.1397E-03
 -12   1   4      195.12      179.61       27.70 o   0.7615E-03
 -11   1   4     1145.04     1153.12       52.24 o   0.1442E-03
 -10   1   4       64.88       71.22       17.14 o   0.2036E-02
  -9   1   4     4780.72     4946.28      109.22 o   0.2305E-04
  -8   1   4     1810.18     1613.05       61.47 o   0.9433E-04
  -7   1   4      269.97      304.74       24.23 o   0.6790E-03
  -6   1   4      913.35      785.18       38.30 o   0.2316E-03
  -5   1   4    11301.46    11904.19      184.54 o   0.5921E-05
  -4   1   4       10.73       10.70       12.16 o   0.5624E-02
  -3   1   4     5138.58     5585.65       97.55 o   0.2143E-04
  -2   1   4     1504.36     1582.80       30.51 o   0.1405E-03
  -1   1   4       89.28      127.43        7.12 o   0.7402E-02
   0   1   4    14019.24    13884.61       81.49 o   0.2776E-04
   1   1   4    48663.40    52299.23      520.20 o   0.4247E-06
   2   1   4    20476.70    21445.84      260.39 o   0.2178E-05
   3   1   4      674.44      706.98       18.04 o   0.3788E-03
   4   1   4      925.15      883.25       22.96 o   0.2746E-03
   5   1   4     2349.00     2355.59       41.65 o   0.8001E-04
   6   1   4       24.24        4.70       13.87 o   0.4467E-02
   7   1   4     9270.91     9540.18      151.30 o   0.8615E-05
   8   1   4      440.62      425.95       34.37 o   0.3950E-03
   9   1   4     3003.48     2980.51       91.83 o   0.4264E-04
  10   1   4     3707.49     3834.98      107.92 o   0.3028E-04
  11   1   4     2860.78     3029.24      134.30 o   0.3028E-04
  12   1   4       29.49       54.68       36.61 o   0.6792E-03
  13   1   4     2782.37     2561.92      148.03 o   0.2900E-04
  14   1   4      -85.51       14.58       47.87 o   0.4167E-03
  15   1   4       78.16      122.17       44.61 o   0.4346E-03
 -16   2   4      -13.38       60.00       44.02 o   0.1153E-03
 -15   2   4     1457.57     1314.73       84.82 o   0.8061E-04
 -14   2   4      468.42      438.72       48.41 o   0.2661E-03
 -13   2   4      142.07      195.44       29.87 o   0.7060E-03
 -12   2   4     5577.75     5487.62      141.62 o   0.1717E-04
 -11   2   4     1301.58     1339.32       63.48 o   0.1102E-03
 -10   2   4      233.30      210.67       34.69 o   0.5386E-03
  -9   2   4      196.13      202.00       26.10 o   0.7830E-03
  -8   2   4     2514.00     2793.53       73.24 o   0.5414E-04
  -7   2   4       96.37      168.33       16.99 o   0.1396E-02
  -6   2   4     1041.51     1239.94       40.62 o   0.1670E-03
  -5   2   4     2814.25     2710.84       63.13 o   0.5771E-04
  -4   2   4     8671.81     8497.09      135.19 o   0.1033E-04
  -3   2   4      703.21      692.08       28.67 o   0.3194E-03
  -2   2   4     1575.47     1588.91       47.50 o   0.1169E-03
  -1   2   4     2956.52     2845.86       47.77 o   0.6042E-04
   0   2   4     1231.27     1234.29       20.06 o   0.2003E-03
   1   2   4    49445.44    48287.42      512.79 o   0.4623E-06
   2   2   4     2435.13     2309.89       49.97 o   0.7541E-04
   3   2   4     7615.15     7332.47       75.39 o   0.1478E-04
   4   2   4    14011.32    13834.88      121.97 o   0.5052E-05
   5   2   4     8963.90     8595.50      110.51 o   0.1072E-04
   6   2   4     1504.24     1784.33       53.06 o   0.1029E-03
   7   2   4     2576.78     2505.10       75.17 o   0.5705E-04
   8   2   4     2793.66     2805.77       83.22 o   0.4843E-04
   9   2   4      913.59      944.18       51.51 o   0.1680E-03
  10   2   4       32.67       73.09       21.60 o   0.1576E-02
  11   2   4       11.82       23.36       28.55 o   0.6120E-03
  12   2   4     3128.02     3004.18      149.07 o   0.2655E-04
  13   2   4      120.61      129.38       43.48 o   0.4423E-03
  14   2   4      642.55      693.57       78.96 o   0.1180E-03
  15   2   4      248.90      176.91       90.32 o   0.1142E-03
 -16   3   4       43.56       29.19       51.89 o   0.3585E-03
 -15   3   4      -15.38        5.47       28.12 o   0.1226E-02
 -14   3   4     1539.58     1359.48       82.57 o   0.8120E-04
 -13   3   4      807.24      678.82       59.79 o   0.1670E-03
 -12   3   4     1197.75     1241.23       65.50 o   0.1129E-03
 -11   3   4     7354.54     7296.89      188.90 o   0.1042E-04
 -10   3   4     1507.74     1639.16       76.83 o   0.8128E-04
  -9   3   4     1679.27     1680.22       77.16 o   0.7839E-04
  -8   3   4      628.47      707.90       45.27 o   0.2318E-03
  -7   3   4     1155.27     1216.87       55.44 o   0.1334E-03
  -6   3   4     2530.85     2194.04       76.98 o   0.6089E-04
  -5   3   4    20774.10    20737.51      273.93 o   0.2207E-05
  -4   3   4      230.29      260.85       22.02 o   0.8066E-03
  -3   3   4     3733.73     3529.97       63.76 o   0.4205E-04
  -2   3   4     4367.82     4479.20       89.59 o   0.2838E-04
  -1   3   4     3125.90     2999.52       51.51 o   0.5521E-04
   0   3   4      546.75      592.22       25.19 o   0.3966E-03
   1   3   4     7351.50     7178.20      113.54 o   0.1381E-04
   2   3   4    13546.73    12368.39      182.02 o   0.5255E-05
   3   3   4     1768.22     1946.34       33.88 o   0.1095E-03
   4   3   4     2102.65     2078.33       39.03 o   0.9389E-04
   5   3   4     9409.36     9431.27      115.75 o   0.9432E-05
   6   3   4      183.47      151.99       17.48 o   0.1275E-02
   7   3   4      574.25      604.51       28.84 o   0.3622E-03
   8   3   4     1579.77     1563.00       49.61 o   0.1151E-03
   9   3   4      712.05      781.91       46.12 o   0.2130E-03
  10   3   4      390.76      386.31       38.16 o   0.3753E-03
  11   3   4     1159.68     1042.42       88.53 o   0.8519E-04
  12   3   4       78.29      153.21       36.26 o   0.5935E-03
  13   3   4      415.66      350.56       66.19 o   0.1808E-03
  14   3   4      296.85      339.77       61.26 o   0.2106E-03
  15   3   4     1713.30     1775.45      181.99 o   0.2479E-04
 -15   4   4       34.11       17.06       33.72 o   0.8331E-03
 -14   4   4      109.78      113.95       29.60 o   0.8316E-03
 -13   4   4       16.90       16.31       24.66 o   0.1528E-02
 -12   4   4     4878.83     4831.17      134.70 o   0.2031E-04
 -11   4   4      215.17      257.71       36.05 o   0.4925E-03
 -10   4   4     4496.71     4578.52      137.94 o   0.2115E-04
  -9   4   4      562.86      660.44       45.97 o   0.2400E-03
  -8   4   4     4410.23     4388.49      121.51 o   0.2404E-04
  -7   4   4      176.25      204.86       25.85 o   0.7987E-03
  -6   4   4     3814.56     4032.28       99.24 o   0.3061E-04
  -5   4   4     3068.97     2804.86       82.50 o   0.4725E-04
  -4   4   4      237.89      315.74       23.10 o   0.7089E-03
  -3   4   4    15428.68    15543.12      168.36 o   0.3988E-05
  -2   4   4      825.81      863.56       39.00 o   0.2251E-03
  -1   4   4     4976.53     4921.88       98.55 o   0.2398E-04
   0   4   4        2.97       11.14       17.47 o   0.3756E-03
   1   4   4      163.86      161.82       26.66 o   0.8432E-03
   2   4   4      952.35      978.35       40.34 o   0.1980E-03
   3   4   4      235.48      118.88       20.98 o   0.1105E-02
   4   4   4     7491.07     7845.70       86.64 o   0.1357E-04
   5   4   4        4.76        4.77        9.40 o   0.9834E-02
   6   4   4      522.56      558.88       27.29 o   0.3979E-03
   7   4   4        1.88        6.67       13.03 o   0.4866E-03
   8   4   4     4707.89     4765.75       91.50 o   0.2598E-04
   9   4   4      316.34      298.61       34.18 o   0.4773E-03
  10   4   4      776.81      690.92       51.87 o   0.1960E-03
  11   4   4      285.39      279.27       52.11 o   0.2805E-03
  12   4   4     2262.75     2117.79      129.52 o   0.3798E-04
  13   4   4      -24.22        1.53       49.22 o   0.3996E-03
  14   4   4       63.37       80.29       42.72 o   0.4907E-03
  15   4   4      637.35      584.28      115.18 o   0.6568E-04
 -15   5   4      644.13      609.67       72.99 o   0.1359E-03
 -14   5   4      225.04      219.37       40.40 o   0.4357E-03
 -13   5   4     4676.80     4518.45      140.81 o   0.2072E-04
 -12   5   4       68.90       27.39       28.71 o   0.1062E-02
 -11   5   4       34.63       45.92       24.36 o   0.1401E-02
 -10   5   4     3232.72     3347.15      117.38 o   0.3206E-04
  -9   5   4     5287.45     5269.79      145.97 o   0.1759E-04
  -8   5   4       77.14       72.95       23.98 o   0.1272E-02
  -7   5   4     7121.32     6735.27      155.22 o   0.1275E-04
  -6   5   4       55.08       27.59       20.00 o   0.1981E-02
  -5   5   4      552.82      555.93       26.82 o   0.3989E-03
  -4   5   4       21.21       27.39       12.91 o   0.4193E-02
  -3   5   4      195.49      233.36       17.04 o   0.1057E-02
  -2   5   4    13515.39    12984.00      155.26 o   0.5257E-05
  -1   5   4      496.62      560.46       42.18 o   0.2840E-03
   0   5   4     2057.54     1834.08       88.10 o   0.6308E-04
   1   5   4     3672.42     3249.79      127.05 o   0.2917E-04
   2   5   4      797.25      754.96       41.13 o   0.2332E-03
   3   5   4      536.58      627.35       33.36 o   0.3270E-03
   4   5   4      726.10      713.98       30.81 o   0.2978E-03
   5   5   4     5899.01     6154.76       88.93 o   0.1908E-04
   6   5   4      300.14      284.55       22.08 o   0.7313E-03
   7   5   4     4122.69     4049.59       83.16 o   0.3255E-04
   8   5   4     2297.56     2334.47       64.38 o   0.6814E-04
   9   5   4      172.72      122.41       27.51 o   0.8605E-03
  10   5   4      315.12      320.63       36.18 o   0.4369E-03
  11   5   4     4083.55     3799.74      165.54 o   0.2014E-04
  12   5   4      892.48      777.39       84.57 o   0.1007E-03
  13   5   4      416.75      445.45       63.29 o   0.1861E-03
  14   5   4     1555.96     1501.96      119.26 o   0.4946E-04
  15   5   4       27.56        2.47       58.53 o   0.2586E-03
 -15   6   4      108.43       73.84       53.58 o   0.3207E-03
 -14   6   4      191.99      254.01       46.61 o   0.3487E-03
 -13   6   4       53.24       31.08       39.16 o   0.6098E-03
 -12   6   4      626.63      525.18       60.06 o   0.1850E-03
 -11   6   4     1067.09      933.05       73.74 o   0.1124E-03
 -10   6   4     5158.68     4902.93      154.06 o   0.1778E-04
  -9   6   4     1692.40     1781.00       81.94 o   0.7184E-04
  -8   6   4     7202.19     6716.55      167.75 o   0.1209E-04
  -7   6   4     1812.74     1804.14       75.54 o   0.7562E-04
  -6   6   4     1587.22     1609.00       65.76 o   0.9296E-04
  -5   6   4      523.54      583.41       57.71 o   0.1938E-03
  -4   6   4      342.37      484.81       27.49 o   0.4688E-03
  -3   6   4      250.21      183.15       19.44 o   0.1013E-02
  -2   6   4      707.58      549.71       41.13 o   0.2734E-03
  -1   6   4      166.81      235.19       16.01 o   0.1123E-02
   0   6   4      280.15      325.54       36.37 o   0.4423E-03
   1   6   4     1060.67     1045.36       41.68 o   0.1813E-03
   2   6   4      389.41      313.91       22.72 o   0.6413E-03
   3   6   4     1552.74     1541.42       60.68 o   0.1020E-03
   4   6   4      636.41      781.09       40.11 o   0.2449E-03
   5   6   4    11058.41    11039.58      152.88 o   0.6885E-05
   6   6   4       34.09       13.93       15.69 o   0.3283E-02
   7   6   4       -5.52        0.67       13.19 o   0.4017E-02
   8   6   4     4349.67     4236.62       92.87 o   0.2917E-04
   9   6   4      213.36      252.85       23.58 o   0.7831E-03
  10   6   4     7654.48     7298.56      169.98 o   0.1102E-04
  11   6   4       -3.07       22.03       37.64 o   0.1880E-04
  12   6   4      165.48      155.75       45.22 o   0.3985E-03
  13   6   4      -17.58       12.38       39.35 o   0.5093E-03
  14   6   4      114.15        5.16       68.89 o   0.2056E-03
  15   6   4      223.34      235.26       74.61 o   0.1599E-03
 -14   7   4      576.78      693.51       68.52 o   0.1458E-03
 -13   7   4       84.97       92.70       43.48 o   0.4647E-03
 -12   7   4      464.76      335.49       80.11 o   0.1316E-03
 -11   7   4      541.52      552.50       53.41 o   0.2159E-03
 -10   7   4      110.47      136.57       29.08 o   0.8251E-03
  -9   7   4     6691.30     6015.93      171.54 o   0.1316E-04
  -8   7   4       53.71       71.62       20.40 o   0.1654E-02
  -7   7   4     1959.39     2007.67      126.33 o   0.4078E-04
  -6   7   4      117.73      116.39       41.03 o   0.4946E-03
  -5   7   4     1876.75     1684.97      114.10 o   0.4952E-04
  -4   7   4     1478.83     1341.68       58.48 o   0.1143E-03
  -3   7   4     2272.30     2197.74       58.84 o   0.7474E-04
  -2   7   4     9766.42     9857.76      240.82 o   0.6345E-05
  -1   7   4      912.47      982.63       35.91 o   0.2137E-03
   0   7   4     1452.26     1393.27       81.88 o   0.8223E-04
   1   7   4     2166.82     2077.71       62.52 o   0.7622E-04
   2   7   4    14880.63    14183.33      158.98 o   0.4538E-05
   3   7   4       20.13       26.96       12.78 o   0.4302E-02
   4   7   4      362.49      331.24       34.24 o   0.4515E-03
   5   7   4        3.54       15.55       14.38 o   0.1037E-02
   6   7   4       21.57       27.47       18.77 o   0.2353E-02
   7   7   4     1616.14     1565.55       69.83 o   0.8939E-04
   8   7   4       17.95       36.57       16.88 o   0.2701E-02
   9   7   4     6459.30     6155.93      123.79 o   0.1612E-04
  10   7   4      315.36      283.42       39.13 o   0.4120E-03
  11   7   4       24.05       34.17       33.33 o   0.8338E-03
  12   7   4       46.38       15.90       37.19 o   0.6865E-03
  13   7   4      104.84       33.93       44.68 o   0.4630E-03
  14   7   4      129.94       71.95       59.86 o   0.2600E-03
 -14   8   4      689.44      621.64       76.87 o   0.1246E-03
 -13   8   4      -46.63        3.03       55.87 o   0.3153E-03
 -12   8   4      668.92      730.16       89.45 o   0.9650E-04
 -11   8   4      543.90      644.17       85.09 o   0.1083E-03
 -10   8   4     1909.38     1943.54      142.86 o   0.3496E-04
  -9   8   4      205.70      210.10       54.99 o   0.2742E-03
  -8   8   4    11353.81    10857.76      350.32 o   0.4099E-05
  -7   8   4     1736.06     1826.16      124.43 o   0.4361E-04
  -6   8   4        2.20       11.58       29.55 o   0.2532E-04
  -5   8   4      915.21      911.19       84.60 o   0.9671E-04
  -4   8   4        9.61       27.45       28.69 o   0.4096E-03
  -3   8   4     6581.37     6234.39      113.46 o   0.1645E-04
  -2   8   4    10519.89    10444.78      260.40 o   0.5595E-05
  -1   8   4       10.14       31.17       10.49 o   0.5579E-02
   0   8   4     2106.75     2197.55       78.65 o   0.6339E-04
   1   8   4       84.02      121.86       18.85 o   0.1494E-02
   2   8   4     6145.07     6283.31       93.88 o   0.1807E-04
   3   8   4     1045.91     1056.35       42.51 o   0.1786E-03
   4   8   4      428.63      456.84       39.46 o   0.3375E-03
   5   8   4      815.37      896.34       41.94 o   0.2095E-03
   6   8   4     4918.36     4710.78      132.41 o   0.2082E-04
   7   8   4      257.48      252.08       32.85 o   0.5424E-03
   8   8   4     9664.55     9399.30      174.13 o   0.8079E-05
   9   8   4     1332.87     1313.52       63.28 o   0.1109E-03
  10   8   4      868.88      845.70       69.99 o   0.1275E-03
  11   8   4      157.58      139.44       52.58 o   0.3132E-03
  12   8   4     1088.15     1249.22       91.49 o   0.7814E-04
  13   8   4       14.85        9.06       38.96 o   0.3801E-03
  14   8   4      188.42       21.87       71.27 o   0.1886E-03
 -14   9   4      756.37      610.20      106.33 o   0.7418E-04
 -13   9   4      458.50      378.84       88.66 o   0.1096E-03
 -12   9   4       41.10       30.96       39.32 o   0.6080E-03
 -11   9   4      698.37      771.33       63.84 o   0.1517E-03
 -10   9   4       62.31        0.30       31.00 o   0.9803E-03
  -9   9   4     2403.25     2348.86      160.86 o   0.2724E-04
  -8   9   4     4462.52     4414.96      215.03 o   0.1364E-04
  -7   9   4     2041.97     2034.45      138.47 o   0.3573E-04
  -6   9   4     3593.99     3502.74      179.90 o   0.1938E-04
  -5   9   4      192.73      200.29       44.48 o   0.3899E-03
  -4   9   4      404.66      342.56       42.26 o   0.3429E-03
  -3   9   4       47.03       68.58       16.51 o   0.2229E-02
  -2   9   4     6363.84     6123.11      111.58 o   0.1708E-04
  -1   9   4     6097.09     5817.24      105.41 o   0.1859E-04
   0   9   4      739.94      709.74       41.22 o   0.2434E-03
   1   9   4     1209.30     1174.60       52.53 o   0.1404E-03
   2   9   4     2418.44     2395.81       75.96 o   0.5951E-04
   3   9   4     1084.04     1145.43       40.10 o   0.1742E-03
   4   9   4      144.45      135.36       27.32 o   0.8685E-03
   5   9   4      598.73      715.56       39.40 o   0.2632E-03
   6   9   4      825.61      829.01       55.98 o   0.1672E-03
   7   9   4     6240.78     6045.00      160.64 o   0.1413E-04
   8   9   4       29.87       20.57       19.91 o   0.2160E-02
   9   9   4     5113.13     4866.73      130.29 o   0.2035E-04
  10   9   4     1684.10     1571.69      100.58 o   0.6033E-04
  11   9   4      158.71      150.41       58.65 o   0.2571E-03
  12   9   4       50.31       39.49       60.28 o   0.2663E-03
 -14  10   4       75.98      287.73       52.08 o   0.2980E-03
 -13  10   4       23.83       30.97       47.59 o   0.4264E-03
 -12  10   4       77.56       98.04       54.29 o   0.3117E-03
 -11  10   4       18.37       10.86       29.74 o   0.1085E-02
 -10  10   4     1109.07     1242.16       78.46 o   0.9449E-04
  -9  10   4       70.01       92.33       27.65 o   0.9921E-03
  -8  10   4      168.43      201.47       35.69 o   0.5458E-03
  -7  10   4      109.42      169.53       29.29 o   0.7712E-03
  -6  10   4     1468.92     1631.57       82.61 o   0.7619E-04
  -5  10   4     4087.87     4193.28      136.85 o   0.2310E-04
  -4  10   4      284.33      284.35       39.93 o   0.4069E-03
  -3  10   4     3175.22     3034.82       91.22 o   0.4165E-04
  -2  10   4     1895.34     1761.65       59.43 o   0.9051E-04
  -1  10   4     1608.43     1575.40       53.00 o   0.1093E-03
   0  10   4     1845.77     1832.00       68.44 o   0.8087E-04
   1  10   4     2271.33     2257.92       76.49 o   0.6230E-04
   2  10   4     3911.47     3887.62      102.39 o   0.3046E-04
   3  10   4     1204.13     1166.15       56.01 o   0.1335E-03
   4  10   4     1181.50     1175.01       70.96 o   0.1067E-03
   5  10   4     3032.94     3094.45       92.30 o   0.4132E-04
   6  10   4      664.01      650.97       54.20 o   0.1962E-03
   7  10   4        5.51       28.22       22.85 o   0.3562E-03
   8  10   4     2234.74     2343.67       99.77 o   0.4901E-04
   9  10   4     6273.85     6017.51      151.40 o   0.1474E-04
  10  10   4     4004.21     3516.69      242.82 o   0.1260E-04
  11  10   4      701.76      668.67      106.95 o   0.7301E-04
  12  10   4      174.90      222.72       76.74 o   0.1539E-03
 -13  11   4     2348.16     1987.46      188.25 o   0.2239E-04
 -12  11   4      -57.93        1.50       50.35 o   0.3858E-03
 -11  11   4      161.00      133.98       40.99 o   0.4772E-03
 -10  11   4       64.89       70.71       34.07 o   0.7371E-03
  -9  11   4      236.79      227.47       42.71 o   0.3983E-03
  -8  11   4      198.96      203.95       40.77 o   0.4430E-03
  -7  11   4     7774.70     8070.73      210.39 o   0.8771E-05
  -6  11   4      304.86      298.13       43.01 o   0.3618E-03
  -5  11   4      126.04      180.03       31.26 o   0.6897E-03
  -4  11   4     2585.85     2938.74      112.00 o   0.3791E-04
  -3  11   4     1596.59     1761.07       67.02 o   0.8723E-04
  -2  11   4       79.58       85.58       22.22 o   0.1355E-02
  -1  11   4      630.25      705.84       49.70 o   0.2116E-03
   0  11   4       42.62       54.08       21.23 o   0.1687E-02
   1  11   4      133.14      105.48       25.87 o   0.9957E-03
   2  11   4     3732.94     3633.64      104.68 o   0.3199E-04
   3  11   4     8405.81     8294.16      165.24 o   0.9779E-05
   4  11   4      754.93      737.32       49.11 o   0.2032E-03
   5  11   4     4140.38     4063.51      115.00 o   0.2692E-04
   6  11   4      215.13      225.98       34.87 o   0.5323E-03
   7  11   4      969.17      974.24       68.46 o   0.1230E-03
   8  11   4    15277.16     2380.13      265.58 x   0.0000E+00
   9  11   4     1981.96     1856.71       86.03 o   0.6486E-04
  10  11   4       10.32        0.47       50.27 o   0.6674E-04
  11  11   4      531.84      552.20      102.97 o   0.8098E-04
 -12  12   4       12.55       54.09       49.16 o   0.9607E-04
 -11  12   4       62.25       48.58       36.43 o   0.6761E-03
 -10  12   4      160.24      220.55       38.63 o   0.4802E-03
  -9  12   4      542.90      522.55       59.77 o   0.1899E-03
  -8  12   4     1242.82     1191.58       85.61 o   0.8466E-04
  -7  12   4      147.03      106.81       39.35 o   0.5268E-03
  -6  12   4     3495.08     3608.45      140.85 o   0.2539E-04
  -5  12   4      383.58      417.26       47.62 o   0.2838E-03
  -4  12   4       45.40       31.37       29.63 o   0.1018E-02
  -3  12   4      436.95      461.42       38.23 o   0.3465E-03
  -2  12   4      643.35      612.69       54.00 o   0.2014E-03
  -1  12   4    13615.09    12986.25      266.24 o   0.4211E-05
   0  12   4      183.64      166.26       32.98 o   0.6265E-03
   1  12   4     5731.29     5756.52      137.45 o   0.1678E-04
   2  12   4     3146.01     3024.09      100.67 o   0.3881E-04
   3  12   4     4984.25     4911.92      129.03 o   0.2059E-04
   4  12   4     5665.47     5391.55      138.62 o   0.1752E-04
   5  12   4       -2.13       19.14       18.60 o   0.1504E-03
   6  12   4       89.81       83.39       30.14 o   0.8678E-03
   7  12   4       28.77       39.55       22.62 o   0.1625E-02
   8  12   4       47.84       44.53       23.96 o   0.1420E-02
   9  12   4       12.92       76.67       34.99 o   0.1384E-03
  10  12   4     3306.50     2953.51      226.34 o   0.1495E-04
  11  12   4      -70.72        0.79       55.60 o   0.3165E-03
 -11  13   4      869.32      985.41       81.61 o   0.1000E-03
 -10  13   4      339.69      283.32       53.64 o   0.2632E-03
  -9  13   4      163.51      219.72       39.19 o   0.4694E-03
  -8  13   4      195.77      138.71       44.71 o   0.4070E-03
  -7  13   4     2153.50     2099.81      115.56 o   0.4416E-04
  -6  13   4     1770.92     1776.90      104.06 o   0.5509E-04
  -5  13   4      656.85      627.60       64.74 o   0.1591E-03
  -4  13   4       31.68       82.88       25.07 o   0.1228E-02
  -3  13   4       45.93      140.27       28.72 o   0.8727E-03
  -2  13   4       77.40       77.97       49.73 o   0.3706E-03
  -1  13   4      427.95      477.18       47.43 o   0.2701E-03
   0  13   4     2456.20     2496.07      106.46 o   0.4357E-04
   1  13   4     1405.47     1352.88       69.43 o   0.9914E-04
   2  13   4      344.58      321.06       39.62 o   0.3881E-03
   3  13   4     1574.54     1410.42       75.23 o   0.8789E-04
   4  13   4     1452.32     1403.94       72.98 o   0.9249E-04
   5  13   4      652.50      555.32       43.37 o   0.2639E-03
   6  13   4     1007.24     1003.76       61.17 o   0.1369E-03
   7  13   4       98.46       69.55       33.88 o   0.7259E-03
   8  13   4      496.84      453.05       57.49 o   0.2093E-03
   9  13   4     1924.40     1764.33      153.78 o   0.3202E-04
  10  13   4      166.27      112.84       65.62 o   0.2135E-03
 -11  14   4      679.45      753.35      101.53 o   0.7844E-04
 -10  14   4      815.53      883.30       79.36 o   0.1079E-03
  -9  14   4      170.38      177.76       43.08 o   0.4217E-03
  -8  14   4      649.45      707.15       70.54 o   0.1379E-03
  -7  14   4      973.54     1139.22       82.95 o   0.9252E-04
  -6  14   4      565.38      703.84       60.96 o   0.1700E-03
  -5  14   4      255.18      264.86       41.88 o   0.3939E-03
  -4  14   4      610.58      685.59       65.33 o   0.1553E-03
  -3  14   4      844.05      880.13       74.08 o   0.1179E-03
  -2  14   4      -28.08        6.20       43.44 o   0.5192E-03
  -1  14   4      277.31      206.31       68.28 o   0.1871E-03
   0  14   4       91.49       76.84       50.12 o   0.3641E-03
   1  14   4     2012.42     1900.76      163.08 o   0.2870E-04
   2  14   4      950.97      966.94       80.56 o   0.1013E-03
   3  14   4      -51.08        7.09       36.34 o   0.7237E-03
   4  14   4       66.09       84.54       32.01 o   0.8026E-03
   5  14   4       76.89      119.25       26.22 o   0.1011E-02
   6  14   4     1001.56     1056.74       81.29 o   0.9673E-04
   7  14   4      630.20      637.52       65.50 o   0.1568E-03
   8  14   4      147.72       91.40       40.26 o   0.5153E-03
   9  14   4       21.41       48.12       39.21 o   0.6070E-03
 -10  15   4      517.99      633.35       94.85 o   0.9145E-04
  -9  15   4      513.24      504.82       90.15 o   0.1025E-03
  -8  15   4      -12.09       36.64       37.17 o   0.2346E-03
  -7  15   4      779.49      829.52       78.91 o   0.1110E-03
  -6  15   4     2776.99     2851.46      139.42 o   0.3004E-04
  -5  15   4       33.81       49.43       34.82 o   0.7469E-03
  -4  15   4      -61.67       21.66       39.53 o   0.6017E-03
  -3  15   4     1664.81     1589.69      105.69 o   0.5658E-04
  -2  15   4      325.41      313.89       76.32 o   0.1470E-03
  -1  15   4      216.60      299.86       64.37 o   0.2016E-03
   0  15   4     1502.58     1472.20      146.89 o   0.3650E-04
   1  15   4      -65.73       41.98       68.55 o   0.2067E-03
   2  15   4      113.43      114.36       62.77 o   0.2340E-03
   3  15   4      575.92      552.81       68.54 o   0.1536E-03
   4  15   4       72.05        5.67       39.22 o   0.6185E-03
   5  15   4      397.66      443.46       57.24 o   0.2167E-03
   6  15   4      534.52      597.73       63.55 o   0.1693E-03
   7  15   4      845.26      851.24       80.17 o   0.1068E-03
   8  15   4       13.77       55.43       41.31 o   0.1436E-03
  -7  16   4       89.34       52.98       53.17 o   0.3318E-03
  -6  16   4      632.01      559.25       73.11 o   0.1383E-03
  -5  16   4      845.65      850.52       83.82 o   0.1005E-03
  -4  16   4      950.59     1045.25       84.49 o   0.9307E-04
  -3  16   4        2.70       35.02       29.99 o   0.3595E-04
  -2  16   4      161.35      197.95       69.02 o   0.1883E-03
  -1  16   4      295.92      244.65       78.71 o   0.1431E-03
   0  16   4      186.35      214.48       67.23 o   0.1948E-03
   1  16   4      806.77      933.97      115.54 o   0.6079E-04
   2  16   4      153.39      126.85       60.18 o   0.2491E-03
   3  16   4      577.91      562.31       96.77 o   0.8928E-04
   4  16   4       17.02       77.94       55.69 o   0.6983E-04
   5  16   4       42.68        2.09       42.26 o   0.5465E-03
   6  16   4      758.45      836.39      103.36 o   0.7436E-04
   7  16   4       26.93       25.11       42.60 o   0.5296E-03
  -3  17   4      347.73      275.76       58.74 o   0.2294E-03
  -2  17   4      921.81      947.11       87.51 o   0.9140E-04
  -1  17   4      107.74       46.83       65.15 o   0.2254E-03
   0  17   4      344.05      208.92       89.69 o   0.1134E-03
   1  17   4       62.14       54.26       60.38 o   0.2626E-03
   2  17   4     5051.38     4326.88      294.10 o   0.8709E-05
   3  17   4      234.29      109.08       82.46 o   0.1381E-03
 -15   0   5      106.11       64.59       39.93 o   0.5492E-03
 -13   0   5       37.09       43.38       28.71 o   0.1061E-02
 -11   0   5     2812.78     2932.32      113.74 o   0.3660E-04
  -9   0   5    16991.00    17678.74      286.20 o   0.2797E-05
  -7   0   5     2143.03     2032.34      111.27 o   0.4674E-04
  -5   0   5     7300.18     8026.63      198.54 o   0.9374E-05
  -3   0   5    16853.29    17226.49      313.92 o   0.2743E-05
  -1   0   5    11935.17    12486.95      124.25 o   0.6137E-05
   1   0   5    13945.29    14413.76      268.93 o   0.3794E-05
   3   0   5     3799.59     3895.14      133.99 o   0.2506E-04
   5   0   5    31721.55    29226.12      383.17 o   0.1108E-05
   7   0   5     2871.07     2877.83      154.39 o   0.2625E-04
   9   0   5      -11.78       35.58       44.36 o   0.1420E-03
  11   0   5     7780.60     7368.14      324.63 o   0.5935E-05
  13   0   5      633.01      683.46      107.05 o   0.7325E-04
 -16   1   5       -4.81        4.96       49.33 o   0.1564E-04
 -15   1   5     1095.96     1169.20       72.67 o   0.1055E-03
 -14   1   5     2061.63     2037.32       93.73 o   0.5663E-04
 -13   1   5      148.71      167.12       25.13 o   0.9059E-03
 -12   1   5      434.45      365.56       35.42 o   0.4062E-03
 -11   1   5      156.00      143.62       21.88 o   0.1099E-02
 -10   1   5      106.61      111.63       19.18 o   0.1455E-02
  -9   1   5      116.79      136.53       21.23 o   0.1206E-02
  -8   1   5     2798.24     2984.15       78.05 o   0.4833E-04
  -7   1   5     2841.04     2891.46       73.52 o   0.5087E-04
  -6   1   5    10480.32    11288.74      188.87 o   0.6375E-05
  -5   1   5        7.13        6.91       18.04 o   0.1871E-02
  -4   1   5     8493.08     8878.54      147.23 o   0.9698E-05
  -3   1   5     2329.16     2384.00       63.46 o   0.6726E-04
  -2   1   5     2463.64     2377.17       37.12 o   0.8002E-04
  -1   1   5    15652.58    15429.85      101.56 o   0.4282E-05
   0   1   5     4341.67     4333.15       35.92 o   0.3636E-04
   1   1   5     5019.87     4796.15       61.55 o   0.2850E-04
   2   1   5     9167.64     9666.26      151.07 o   0.8551E-05
   3   1   5     7934.74     8011.55       87.22 o   0.1291E-04
   4   1   5      168.50      157.39       12.32 o   0.1606E-02
   5   1   5     5919.11     5624.74       71.54 o   0.2192E-04
   6   1   5      498.47      590.44       21.24 o   0.4435E-03
   7   1   5     6560.39     6761.75      125.37 o   0.1471E-04
   8   1   5      941.76      958.51       48.46 o   0.1748E-03
   9   1   5      552.86      544.55       41.56 o   0.2865E-03
  10   1   5       22.53       38.89       26.82 o   0.1228E-02
  11   1   5       17.56        2.76       33.19 o   0.8902E-03
  12   1   5     2610.33     2812.06      138.38 o   0.3080E-04
  13   1   5      791.59      863.89       83.24 o   0.1018E-03
  14   1   5      658.13      581.88       79.88 o   0.1195E-03
 -16   2   5      612.39      693.73       70.42 o   0.1394E-03
 -15   2   5      133.94      135.63       31.09 o   0.7354E-03
 -14   2   5     1238.93     1182.49       73.60 o   0.1014E-03
 -13   2   5       51.95       84.31       24.53 o   0.1234E-02
 -12   2   5       64.03      109.90       23.29 o   0.1229E-02
 -11   2   5      818.56      924.24       51.77 o   0.1736E-03
 -10   2   5     7070.94     6993.45      144.85 o   0.1291E-04
  -9   2   5       11.79        3.96       14.84 o   0.4185E-02
  -8   2   5     3498.45     3396.23       88.38 o   0.3819E-04
  -7   2   5       57.59       77.09       14.97 o   0.2352E-02
  -6   2   5     2280.11     2107.54       61.67 o   0.7468E-04
  -5   2   5    18109.16    18844.54      205.91 o   0.2840E-05
  -4   2   5      218.41      254.76       24.61 o   0.7512E-03
  -3   2   5     2985.96     3284.59       75.45 o   0.4502E-04
  -2   2   5     8818.94     9026.03      108.99 o   0.1035E-04
  -1   2   5    16013.87    15904.39      110.36 o   0.4062E-05
   0   2   5       95.07      102.85        7.56 o   0.2873E-02
   1   2   5     8744.23     8568.48      126.07 o   0.1047E-04
   2   2   5     2434.07     2388.80       68.47 o   0.6344E-04
   3   2   5      653.20      670.06       23.08 o   0.3649E-03
   4   2   5      210.93      249.96       10.87 o   0.1200E-02
   5   2   5       36.35      104.00       10.22 o   0.2898E-02
   6   2   5       74.34      115.93       17.70 o   0.1647E-02
   7   2   5      712.38      651.15       41.47 o   0.2535E-03
   8   2   5      210.70      177.35       27.31 o   0.7684E-03
   9   2   5       97.65      108.84       22.81 o   0.1217E-02
  10   2   5      800.05      934.30       70.19 o   0.1248E-03
  11   2   5      701.55      719.88       70.02 o   0.1371E-03
  12   2   5       83.00      100.70       37.57 o   0.5920E-03
  13   2   5     3081.16     2929.66      158.37 o   0.2496E-04
  14   2   5     3203.31     2912.08      169.47 o   0.2276E-04
  15   2   5      768.59      592.31      128.89 o   0.5331E-04
 -16   3   5     1007.04     1029.00      137.16 o   0.4452E-04
 -15   3   5      216.36      247.20       38.98 o   0.4492E-03
 -14   3   5       88.89       47.28       29.07 o   0.9796E-03
 -13   3   5      410.44      432.58       41.64 o   0.3258E-03
 -12   3   5      305.83      295.52       36.35 o   0.4490E-03
 -11   3   5     1479.71     1562.40       82.01 o   0.7823E-04
 -10   3   5      579.80      648.66       50.12 o   0.2186E-03
  -9   3   5        0.99        2.39        9.66 o   0.2868E-04
  -8   3   5     1156.81     1282.08       60.04 o   0.1214E-03
  -7   3   5      929.26     1145.46       49.08 o   0.1587E-03
  -6   3   5     5142.29     5578.77      115.33 o   0.1977E-04
  -5   3   5      432.57      465.69       29.60 o   0.4346E-03
  -4   3   5    13027.93    13100.62      183.49 o   0.5050E-05
  -3   3   5     3063.77     2991.80       57.10 o   0.5398E-04
  -2   3   5     5616.51     5457.22       82.60 o   0.2231E-04
  -1   3   5     8923.20     8814.87      106.66 o   0.1057E-04
   0   3   5      304.95      288.36       13.59 o   0.9362E-03
   1   3   5     4507.89     4617.36       89.92 o   0.2728E-04
   2   3   5    35746.08    36970.61      578.12 o   0.6985E-06
   3   3   5     2066.98     2109.00       53.28 o   0.8344E-04
   4   3   5      597.45      591.17       20.92 o   0.4219E-03
   5   3   5      110.80      116.78       14.28 o   0.1864E-02
   6   3   5     2200.06     2251.77       66.53 o   0.6913E-04
   7   3   5      811.47      842.03       44.09 o   0.2078E-03
   8   3   5      761.18      851.52       45.81 o   0.2034E-03
   9   3   5     1392.84     1387.35       63.53 o   0.1067E-03
  10   3   5       22.69       28.23       27.78 o   0.1180E-02
  11   3   5      576.36      518.47       67.59 o   0.1589E-03
  12   3   5     3277.51     3239.70      156.61 o   0.2409E-04
  13   3   5      510.94      363.13       72.37 o   0.1534E-03
  14   3   5      300.84      263.63       61.17 o   0.2188E-03
  15   3   5      153.29       52.83       79.34 o   0.1528E-03
 -15   4   5     1570.08     1750.59      110.61 o   0.5236E-04
 -14   4   5       14.87       15.80       30.07 o   0.1005E-02
 -13   4   5      990.89     1038.12       63.28 o   0.1308E-03
 -12   4   5       54.09        1.96       29.58 o   0.1076E-02
 -11   4   5     1328.64     1275.82       77.52 o   0.9179E-04
 -10   4   5        0.16       29.14       46.42 o   0.5386E-07
  -9   4   5     1259.23     1222.30       66.54 o   0.1109E-03
  -8   4   5     1583.47     1637.30       71.01 o   0.8665E-04
  -7   4   5      -14.82       10.45       17.25 o   0.3020E-02
  -6   4   5     1864.83     1644.17       67.45 o   0.8632E-04
  -5   4   5    18498.31    18955.14      255.44 o   0.2624E-05
  -4   4   5      348.98      245.48       25.20 o   0.6713E-03
  -3   4   5      902.16      965.27       44.50 o   0.1884E-03
  -2   4   5      640.54      636.22       36.17 o   0.2940E-03
  -1   4   5     3031.14     3069.55       44.08 o   0.5721E-04
   0   4   5     1701.90     1720.21       49.27 o   0.1057E-03
   1   4   5    10265.92    10188.96      157.41 o   0.7610E-05
   2   4   5     3894.07     3739.41      121.65 o   0.2762E-04
   3   4   5     8572.21     8452.82      145.08 o   0.1012E-04
   4   4   5     1451.18     1634.44       40.18 o   0.1264E-03
   5   4   5      780.75      746.12       31.24 o   0.2832E-03
   6   4   5     8067.54     7683.79      140.15 o   0.1149E-04
   7   4   5      662.83      712.52       40.17 o   0.2542E-03
   8   4   5      611.11      628.51       41.52 o   0.2660E-03
   9   4   5       92.39      130.27       24.82 o   0.1048E-02
  10   4   5      330.35      353.20       49.80 o   0.2823E-03
  11   4   5     8599.89     8162.96      248.74 o   0.7318E-05
  12   4   5        6.30        3.31       38.38 o   0.7301E-04
  13   4   5      651.49      561.30       79.02 o   0.1225E-03
  14   4   5       50.73        8.06       47.03 o   0.4398E-03
 -15   5   5     1176.45     1059.53       98.42 o   0.7316E-04
 -14   5   5     1650.90     1555.05      110.41 o   0.5396E-04
 -13   5   5       99.12       57.85       31.81 o   0.8209E-03
 -12   5   5     2103.78     2043.75      103.92 o   0.5056E-04
 -11   5   5       16.34       17.71       21.93 o   0.1887E-02
 -10   5   5      986.87      989.34       65.87 o   0.1275E-03
  -9   5   5      210.69      192.40       32.17 o   0.6162E-03
  -8   5   5      679.65      591.40       47.88 o   0.2312E-03
  -7   5   5       -5.59        6.75       20.38 o   0.7187E-03
  -6   5   5     5273.44     5478.96      122.22 o   0.1926E-04
  -5   5   5       -9.77        0.26       14.63 o   0.4475E-02
  -4   5   5     7386.88     7770.77      150.70 o   0.1142E-04
  -3   5   5       11.25       12.74       11.01 o   0.6417E-02
  -2   5   5    25307.13    24371.27      328.73 o   0.1584E-05
  -1   5   5     4053.47     4044.98       95.87 o   0.3055E-04
   0   5   5     5993.46     5807.50      170.58 o   0.1406E-04
   1   5   5    23806.42    23294.84      444.96 o   0.1485E-05
   2   5   5    28624.43    27519.21      503.06 o   0.1098E-05
   3   5   5      158.68      176.64       28.34 o   0.7676E-03
   4   5   5     3171.17     3109.22       60.07 o   0.5069E-04
   5   5   5       28.75       14.02        9.97 o   0.6515E-02
   6   5   5      180.93      215.96       18.98 o   0.1033E-02
   7   5   5      138.40      118.14       17.07 o   0.1532E-02
   8   5   5     2912.65     2803.24       91.03 o   0.4489E-04
   9   5   5       33.72       18.71       21.74 o   0.1850E-02
  10   5   5      113.65       86.32       36.67 o   0.6180E-03
  11   5   5      130.92      133.26       43.93 o   0.4327E-03
  12   5   5      321.02      169.21       61.21 o   0.2274E-03
  13   5   5      -22.88       32.80       47.99 o   0.2999E-03
  14   5   5     1343.87     1272.63      112.85 o   0.5672E-04
 -15   6   5      133.78      116.09       63.56 o   0.2276E-03
 -14   6   5      181.22      187.23       43.76 o   0.4057E-03
 -13   6   5     1548.05     1684.32      141.58 o   0.3752E-04
 -12   6   5      744.59      804.37       64.10 o   0.1475E-03
 -11   6   5     1050.58     1083.98       70.87 o   0.1124E-03
 -10   6   5       66.29       26.82       27.50 o   0.1151E-02
  -9   6   5     9055.58     8826.20      200.86 o   0.8043E-05
  -8   6   5     3417.69     3297.07      110.21 o   0.3355E-04
  -7   6   5     2028.14     1817.14       79.15 o   0.7026E-04
  -6   6   5       80.43       93.50       20.48 o   0.1479E-02
  -5   6   5      889.99      966.18       44.02 o   0.1908E-03
  -4   6   5      418.26      375.14       26.26 o   0.5275E-03
  -3   6   5    11052.93    11036.83      143.43 o   0.7020E-05
  -2   6   5      211.38      227.09       26.04 o   0.7482E-03
  -1   6   5    13487.41    13500.86      297.16 o   0.3814E-05
   0   6   5     5966.05     5536.05      176.82 o   0.1403E-04
   1   6   5      104.26      117.31       26.37 o   0.9761E-03
   2   6   5    10700.15    10091.11      159.85 o   0.7507E-05
   3   6   5     7380.36     7254.87      147.13 o   0.1222E-04
   4   6   5     1194.69     1091.19       53.67 o   0.1431E-03
   5   6   5     3280.98     2987.63       66.72 o   0.4944E-04
   6   6   5      223.77      218.49       19.80 o   0.9547E-03
   7   6   5      -13.04        7.03       16.20 o   0.3472E-02
   8   6   5       52.96       39.71       16.86 o   0.2443E-02
   9   6   5     1051.65     1025.57       59.43 o   0.1380E-03
  10   6   5      340.49      308.26       52.75 o   0.2663E-03
  11   6   5     1946.97     1755.57      116.93 o   0.4701E-04
  12   6   5      932.96      866.56       85.30 o   0.9650E-04
  13   6   5      194.07      191.66       47.98 o   0.3484E-03
  14   6   5      285.42      165.41       90.30 o   0.1141E-03
 -15   7   5     1144.48     1089.46      133.59 o   0.4572E-04
 -14   7   5        3.19        6.73       37.73 o   0.2011E-04
 -13   7   5     2494.21     2257.14      182.05 o   0.2284E-04
 -12   7   5      240.56      265.56       60.81 o   0.2236E-03
 -11   7   5      344.70      325.91       66.68 o   0.1832E-03
 -10   7   5      767.31      706.64       61.04 o   0.1623E-03
  -9   7   5      403.18      399.33       43.06 o   0.3219E-03
  -8   7   5     8339.42     8058.30      183.64 o   0.9423E-05
  -7   7   5     2384.55     2346.75      140.24 o   0.3280E-04
  -6   7   5      225.46      263.10       48.08 o   0.3263E-03
  -5   7   5     2960.20     3075.66       85.59 o   0.4401E-04
  -4   7   5     3820.75     3673.01       80.75 o   0.3669E-04
  -3   7   5      741.02      690.29       33.37 o   0.2871E-03
  -2   7   5    12469.77    12736.29      212.06 o   0.5014E-05
  -1   7   5     1984.35     1896.28       98.39 o   0.5595E-04
   0   7   5     3959.49     3878.14      144.71 o   0.2310E-04
   1   7   5      320.52      297.97       32.38 o   0.5081E-03
   2   7   5       15.54       11.02       12.22 o   0.5444E-02
   3   7   5     1628.71     1650.61       49.95 o   0.1096E-03
   4   7   5     3725.97     3403.49      105.55 o   0.3315E-04
   5   7   5      489.72      540.69       30.20 o   0.3861E-03
   6   7   5      263.90      277.18       21.27 o   0.7857E-03
   7   7   5     2977.75     2980.73       84.87 o   0.4512E-04
   8   7   5     3441.46     3436.77       94.49 o   0.3654E-04
   9   7   5     1011.48      911.37       58.77 o   0.1474E-03
  10   7   5     1042.85     1116.58       84.43 o   0.9030E-04
  11   7   5       39.35       26.66       33.41 o   0.8314E-03
  12   7   5      537.48      513.15       69.52 o   0.1538E-03
  13   7   5       91.44      131.87       48.97 o   0.3651E-03
  14   7   5      457.35      378.04       95.83 o   0.9577E-04
 -15   8   5      651.20      676.48      104.73 o   0.7585E-04
 -14   8   5      834.86      800.56      114.24 o   0.6316E-04
 -13   8   5      966.16     1058.61      118.20 o   0.5670E-04
 -12   8   5      566.81      482.91       90.45 o   0.1019E-03
 -11   8   5        3.22        6.41       43.41 o   0.1167E-04
 -10   8   5       12.05       14.76       38.55 o   0.2613E-03
  -9   8   5     1169.72     1314.24      110.11 o   0.5928E-04
  -8   8   5     1482.93     1523.77      118.98 o   0.4977E-04
  -7   8   5     3971.12     3544.57      189.85 o   0.1768E-04
  -6   8   5      352.70      308.58       57.74 o   0.2318E-03
  -5   8   5     1254.05     1158.44       98.34 o   0.7113E-04
  -4   8   5      227.07      215.42       23.17 o   0.8419E-03
  -3   8   5     6649.71     6443.44      113.97 o   0.1591E-04
  -2   8   5    10607.31    10136.27      198.54 o   0.6801E-05
  -1   8   5    15766.16    16181.50      347.39 o   0.2798E-05
   0   8   5       15.80        3.61       17.94 o   0.2906E-02
   1   8   5      248.02      266.33       29.84 o   0.5970E-03
   2   8   5       64.52       71.26       17.34 o   0.2002E-02
   3   8   5      323.14      275.21       24.97 o   0.6634E-03
   4   8   5      617.91      634.02       45.42 o   0.2427E-03
   5   8   5     6966.43     7144.12      129.36 o   0.1349E-04
   6   8   5      465.23      475.90       33.20 o   0.3846E-03
   7   8   5      231.12      227.71       26.89 o   0.7129E-03
   8   8   5      613.53      531.16       43.69 o   0.2690E-03
   9   8   5     1892.17     1898.59       96.80 o   0.5744E-04
  10   8   5      939.25      793.86      116.86 o   0.6041E-04
  11   8   5      731.13      740.99      110.04 o   0.6854E-04
  12   8   5       73.75       86.56       57.43 o   0.2828E-03
  13   8   5      835.11      673.81      131.03 o   0.5100E-04
 -14   9   5       59.01      117.06       50.52 o   0.3530E-03
 -13   9   5       82.48      158.67       45.76 o   0.4027E-03
 -12   9   5     1116.24      996.81      122.86 o   0.5316E-04
 -11   9   5      -44.98        2.21       47.50 o   0.4343E-03
 -10   9   5      874.11      899.36      103.27 o   0.7269E-04
  -9   9   5       26.14      144.41       38.84 o   0.5515E-03
  -8   9   5     2256.02     2338.25      153.32 o   0.2945E-04
  -7   9   5     4264.34     4590.04      204.56 o   0.1440E-04
  -6   9   5       53.82       88.75       36.26 o   0.6515E-03
  -5   9   5       25.58       20.49       30.10 o   0.1031E-02
  -4   9   5     2947.64     2984.06      104.04 o   0.3878E-04
  -3   9   5     1471.99     1417.27       70.36 o   0.9517E-04
  -2   9   5     4861.17     5081.86       95.12 o   0.2392E-04
  -1   9   5       18.32       24.25       19.26 o   0.2307E-02
   0   9   5     1582.65     1621.67       72.71 o   0.8523E-04
   1   9   5     6262.35     6312.29      152.85 o   0.1415E-04
   2   9   5      232.95      249.68       25.75 o   0.7149E-03
   3   9   5       43.27       43.59       15.87 o   0.2668E-02
   4   9   5     1360.04     1498.30       72.12 o   0.9219E-04
   5   9   5      171.10      163.11       24.65 o   0.9135E-03
   6   9   5       53.86       85.11       15.92 o   0.2135E-02
   7   9   5     1875.10     1832.66       84.41 o   0.6750E-04
   8   9   5     1512.26     1524.90       66.89 o   0.9559E-04
   9   9   5      800.32      803.32       67.59 o   0.1369E-03
  10   9   5      423.28      489.64       79.65 o   0.1279E-03
  11   9   5      473.99      391.36       96.99 o   0.9335E-04
  12   9   5       93.98      205.26       63.74 o   0.2195E-03
 -14  10   5       70.91       40.55       50.50 o   0.3712E-03
 -13  10   5      783.43      796.40      112.15 o   0.6548E-04
 -12  10   5      849.82      744.24      112.05 o   0.6580E-04
 -11  10   5      -28.51        4.78       27.69 o   0.1246E-02
 -10  10   5       21.35       41.29       32.01 o   0.8898E-03
  -9  10   5      945.01      940.70       73.86 o   0.1140E-03
  -8  10   5      437.96      424.55       51.40 o   0.2510E-03
  -7  10   5      515.69      590.33       76.16 o   0.1312E-03
  -6  10   5      444.05      587.39       48.53 o   0.2444E-03
  -5  10   5       44.97       11.92       30.56 o   0.1001E-02
  -4  10   5      910.80     1097.06       49.57 o   0.1621E-03
  -3  10   5    10137.76    10405.67      175.68 o   0.7202E-05
  -2  10   5      682.02      668.68       50.73 o   0.2081E-03
  -1  10   5     1119.60     1088.62       64.36 o   0.1232E-03
   0  10   5     1095.63     1166.29       64.25 o   0.1204E-03
   1  10   5      961.59      954.85       60.61 o   0.1416E-03
   2  10   5      411.14      394.87       34.62 o   0.4096E-03
   3  10   5       -9.84        7.53       18.09 o   0.2847E-02
   4  10   5     4749.92     4642.51      116.69 o   0.2324E-04
   5  10   5      -17.32        1.25       19.19 o   0.2583E-02
   6  10   5        2.16       10.60       19.31 o   0.1344E-03
   7  10   5      123.59      111.71       27.16 o   0.9336E-03
   8  10   5      866.03      794.76       54.06 o   0.1749E-03
   9  10   5      532.64      481.13       59.59 o   0.1946E-03
  10  10   5      201.70       98.26       70.90 o   0.1848E-03
  11  10   5      284.93      328.21       88.62 o   0.1135E-03
  12  10   5       56.80       21.18       61.86 o   0.2550E-03
 -13  11   5      405.19      292.86       86.10 o   0.1187E-03
 -12  11   5      -67.07        9.18       54.88 o   0.3234E-03
 -11  11   5      473.04      401.56       61.31 o   0.1965E-03
 -10  11   5      136.09      223.52       34.31 o   0.5711E-03
  -9  11   5       37.87       41.86       27.53 o   0.1148E-02
  -8  11   5      527.50      510.37       56.63 o   0.2057E-03
  -7  11   5       33.40       22.89       27.58 o   0.1196E-02
  -6  11   5     3127.70     3447.63      128.47 o   0.2922E-04
  -5  11   5     3127.70     3162.03      124.81 o   0.3141E-04
  -4  11   5     4558.28     4826.24      118.14 o   0.2271E-04
  -3  11   5      208.54      254.54       28.38 o   0.6576E-03
  -2  11   5     1532.03     1581.03       78.40 o   0.8088E-04
  -1  11   5       17.99       25.21       21.33 o   0.1915E-02
   0  11   5     1671.13     1648.10       82.00 o   0.7446E-04
   1  11   5      974.66      953.39       62.72 o   0.1368E-03
   2  11   5      488.25      454.33       39.13 o   0.3330E-03
   3  11   5      662.46      637.38       44.94 o   0.2407E-03
   4  11   5      668.99      646.93       46.27 o   0.2325E-03
   5  11   5     3876.11     3722.42      110.58 o   0.2985E-04
   6  11   5       96.28       73.44       24.65 o   0.1189E-02
   7  11   5      158.00      146.32       31.75 o   0.6891E-03
   8  11   5      314.19      315.15       36.34 o   0.4393E-03
   9  11   5       78.49       72.76       30.31 o   0.8821E-03
  10  11   5        2.71       12.47       45.51 o   0.6851E-05
  11  11   5     -112.57       10.04       84.56 o   0.1374E-03
 -12  12   5      392.27      310.29       92.11 o   0.1050E-03
 -11  12   5      102.41       98.94       40.88 o   0.5102E-03
 -10  12   5        1.96       16.84       36.13 o   0.8996E-05
  -9  12   5      -13.42        7.19       31.91 o   0.6878E-03
  -8  12   5      695.31      600.05       68.43 o   0.1480E-03
  -7  12   5      743.80      769.05       67.66 o   0.1398E-03
  -6  12   5      105.48       39.31       33.92 o   0.7518E-03
  -5  12   5      904.98      872.55       71.50 o   0.1224E-03
  -4  12   5      825.92      778.06       52.11 o   0.1850E-03
  -3  12   5     1168.55     1153.58       60.38 o   0.1267E-03
  -2  12   5      722.37      753.92       55.97 o   0.1775E-03
  -1  12   5        5.83       10.41       24.11 o   0.3999E-03
   0  12   5     2206.83     2179.40       98.92 o   0.5124E-04
   1  12   5      341.44      311.71       42.16 o   0.3620E-03
   2  12   5     4798.87     4596.02      150.95 o   0.1919E-04
   3  12   5     1238.14     1230.78       63.34 o   0.1163E-03
   4  12   5      127.32      104.81       28.04 o   0.8984E-03
   5  12   5       10.51        7.45       18.10 o   0.2844E-02
   6  12   5      504.33      494.69       42.93 o   0.2921E-03
   7  12   5       17.86        0.37       25.23 o   0.1529E-02
   8  12   5       16.34        6.73       31.67 o   0.9703E-03
   9  12   5       45.17        2.47       49.02 o   0.4082E-03
  10  12   5      339.47      454.94       84.75 o   0.1179E-03
  11  12   5      587.38      728.18      104.72 o   0.7562E-04
 -11  13   5      781.68      750.94       79.60 o   0.1123E-03
 -10  13   5       84.19      111.98       37.32 o   0.5917E-03
  -9  13   5      111.74      129.95       28.94 o   0.8336E-03
  -8  13   5      972.03     1062.90       80.67 o   0.9803E-04
  -7  13   5      262.67      275.65       46.93 o   0.3309E-03
  -6  13   5      -39.36        7.10       35.17 o   0.7770E-03
  -5  13   5      432.27      453.55       53.62 o   0.2338E-03
  -4  13   5     1455.36     1470.16       92.28 o   0.7030E-04
  -3  13   5      -12.21       14.33       18.48 o   0.2625E-02
  -2  13   5      766.87      733.16       62.33 o   0.1563E-03
  -1  13   5      617.95      601.98       55.58 o   0.1970E-03
   0  13   5        4.86       10.44       20.48 o   0.5309E-03
   1  13   5     1863.07     2003.84       93.85 o   0.5838E-04
   2  13   5     6683.96     6618.39      186.75 o   0.1157E-04
   3  13   5      303.70      358.44       42.05 o   0.3552E-03
   4  13   5     1082.34     1058.65       64.09 o   0.1256E-03
   5  13   5     1356.48     1486.03       61.34 o   0.1067E-03
   6  13   5      886.18      945.92       58.14 o   0.1513E-03
   7  13   5      827.58      699.69       69.22 o   0.1371E-03
   8  13   5      232.24      248.24       55.63 o   0.2617E-03
   9  13   5       68.64       47.08       49.45 o   0.3844E-03
  10  13   5     2101.68     1941.53      187.28 o   0.2291E-04
 -11  14   5       -0.72        4.47       24.11 o   0.7404E-06
 -10  14   5      578.03      607.32       69.33 o   0.1480E-03
  -9  14   5       -8.55        0.82       31.09 o   0.3131E-03
  -8  14   5      405.70      393.89       58.74 o   0.2135E-03
  -7  14   5      906.21      873.20       80.91 o   0.1040E-03
  -6  14   5       92.97      110.49       36.03 o   0.6246E-03
  -5  14   5       16.81       75.38       30.95 o   0.8964E-03
  -4  14   5     5664.85     5603.81      191.85 o   0.1313E-04
  -3  14   5      525.91      603.83       59.42 o   0.1848E-03
  -2  14   5        4.02        5.11       43.49 o   0.1806E-04
  -1  14   5      797.63      710.27      104.02 o   0.7519E-04
   0  14   5      896.00      797.25      111.68 o   0.6524E-04
   1  14   5      741.74      780.00      101.88 o   0.7708E-04
   2  14   5       66.50       76.19       43.62 o   0.4736E-03
   3  14   5     1217.26     1266.53      126.98 o   0.4803E-04
   4  14   5       56.28       32.75       47.37 o   0.4239E-03
   5  14   5      428.48      383.30       56.90 o   0.2237E-03
   6  14   5     1598.43     1807.29      134.87 o   0.3949E-04
   7  14   5       27.91        0.20       43.20 o   0.5284E-03
   8  14   5      152.24      234.01       51.65 o   0.3047E-03
   9  14   5     1454.12     1370.87      148.82 o   0.3632E-04
  -9  15   5      298.21      320.70       72.77 o   0.1602E-03
  -8  15   5       30.54       13.81       34.72 o   0.7934E-03
  -7  15   5       57.35        2.26       40.18 o   0.5978E-03
  -6  15   5      946.04     1134.89       83.91 o   0.9163E-04
  -5  15   5      -57.73        2.51       39.25 o   0.6253E-03
  -4  15   5     1193.12     1356.54       91.74 o   0.7495E-04
  -3  15   5      410.57      325.07       58.09 o   0.2243E-03
  -2  15   5      571.12      650.29       65.26 o   0.1588E-03
  -1  15   5     1234.62     1121.28      135.83 o   0.4409E-04
   0  15   5     4583.65     4453.33      259.05 o   0.1055E-04
   1  15   5     2493.97     2321.39      187.17 o   0.2177E-04
   2  15   5      111.77       90.34       52.85 o   0.3250E-03
   3  15   5       84.57      108.81       50.39 o   0.3533E-03
   4  15   5      858.87      870.01      114.99 o   0.6168E-04
   5  15   5      147.65      166.54       42.25 o   0.4433E-03
   6  15   5       54.18       32.88       36.18 o   0.7029E-03
   7  15   5     1644.20     1524.61      146.13 o   0.3625E-04
   8  15   5      681.21      621.11       98.46 o   0.8477E-04
   9  15   5       10.08       31.99       35.17 o   0.2479E-03
  -7  16   5      424.23      406.53       94.13 o   0.9857E-04
  -6  16   5      148.12      170.04       46.52 o   0.3778E-03
  -5  16   5        3.20        5.11       32.12 o   0.3849E-04
  -4  16   5      201.05      264.13       47.35 o   0.3368E-03
  -3  16   5     1742.81     1807.44      112.97 o   0.4960E-04
  -2  16   5       16.09        8.83       32.73 o   0.8892E-03
  -1  16   5     1052.13      957.71      131.29 o   0.4820E-04
   0  16   5     1620.64     1395.27      159.67 o   0.3202E-04
   1  16   5     2445.08     2579.48      195.74 o   0.1991E-04
   2  16   5      294.04      354.27       76.64 o   0.1450E-03
   3  16   5      139.43      120.13       64.46 o   0.2212E-03
   4  16   5      535.25      389.56      104.58 o   0.8123E-04
   5  16   5        1.97        0.50       44.04 o   0.4140E-05
   6  16   5      741.53      841.01      101.82 o   0.7622E-04
   7  16   5       -6.47        1.32       40.83 o   0.6024E-04
  -2  17   5      530.24      522.37       68.06 o   0.1583E-03
  -1  17   5     1647.90     1479.92      169.88 o   0.2862E-04
   0  17   5     2018.73     2214.96      186.25 o   0.2265E-04
   1  17   5      172.91      303.83       64.61 o   0.2016E-03
   2  17   5       40.14       29.43       55.83 o   0.3114E-03
   3  17   5     1185.32      984.72      144.29 o   0.4063E-04
   4  17   5       45.79       65.48       49.63 o   0.3797E-03
 -16   0   6     2554.92     2839.18      200.09 o   0.1875E-04
 -14   0   6      601.09      667.48       64.53 o   0.1590E-03
 -12   0   6      946.18      972.01       71.17 o   0.1180E-03
 -10   0   6    15769.25    15951.13      286.51 o   0.3177E-05
  -8   0   6     7834.22     7908.41      248.97 o   0.7674E-05
  -6   0   6    14536.80    14467.67      333.65 o   0.3249E-05
  -4   0   6    32765.78    31964.99      559.83 o   0.8471E-06
  -2   0   6     2212.36     2409.13       57.54 o   0.7154E-04
   0   0   6       43.93       35.33        7.62 o   0.5965E-02
   2   0   6      644.50      771.85       52.92 o   0.1905E-03
   4   0   6      191.32      259.85       35.69 o   0.5065E-03
   6   0   6    16548.32    16546.31      245.14 o   0.3218E-05
   8   0   6      816.11      820.54       91.33 o   0.8970E-04
  10   0   6      107.80       74.03       60.24 o   0.2581E-03
  12   0   6      325.72      282.05       82.86 o   0.1287E-03
  14   0   6      329.67      369.92       97.21 o   0.9483E-04
 -17   1   6      705.69      631.34      113.39 o   0.6658E-04
 -16   1   6       73.08       21.94       36.15 o   0.7056E-03
 -15   1   6     2014.30     1964.63       97.05 o   0.5594E-04
 -14   1   6      -10.37        5.79       26.33 o   0.8861E-03
 -13   1   6      575.56      631.64       42.88 o   0.2600E-03
 -12   1   6       78.18       93.91       20.67 o   0.1459E-02
 -11   1   6    11756.24    12040.08      177.62 o   0.5835E-05
 -10   1   6      261.36      284.61       30.37 o   0.5698E-03
  -9   1   6     1103.53     1138.67       52.51 o   0.1457E-03
  -8   1   6     3086.23     3073.34       82.39 o   0.4448E-04
  -7   1   6      264.50      245.78       32.41 o   0.5536E-03
  -6   1   6     5088.40     4970.85      124.52 o   0.2072E-04
  -5   1   6     4006.89     3957.04      103.51 o   0.2964E-04
  -4   1   6     8076.11     8191.72      146.60 o   0.1065E-04
  -3   1   6       46.39       51.43       12.30 o   0.3370E-02
  -2   1   6      338.28      376.27       14.97 o   0.7435E-03
  -1   1   6    23463.00    23246.90      145.00 o   0.2035E-05
   0   1   6     3997.24     3664.87       38.98 o   0.4388E-04
   1   1   6     6702.10     6983.98       71.86 o   0.1671E-04
   2   1   6      897.81      907.71       43.66 o   0.1979E-03
   3   1   6       48.13       24.37       16.99 o   0.2631E-02
   4   1   6     3483.50     3374.32       48.42 o   0.4856E-04
   5   1   6    31986.52    31216.39      275.39 o   0.1109E-05
   6   1   6     6919.27     6493.54       84.38 o   0.1710E-04
   7   1   6     7766.94     7620.44      112.95 o   0.1280E-04
   8   1   6     3177.75     3068.18       90.71 o   0.4147E-04
   9   1   6      834.55      906.37       49.22 o   0.1823E-03
  10   1   6       -1.78       15.49       29.97 o   0.1576E-04
  11   1   6     1694.09     1600.62      109.81 o   0.5362E-04
  12   1   6      144.45      231.50       45.68 o   0.3720E-03
  13   1   6       51.43       70.44       44.90 o   0.4548E-03
  14   1   6      905.71      809.87       93.00 o   0.8664E-04
 -16   2   6      163.73      140.81       37.70 o   0.5391E-03
 -15   2   6       10.80       62.73       28.13 o   0.2136E-03
 -14   2   6     1869.55     1821.23       90.35 o   0.6313E-04
 -13   2   6      414.76      459.80       42.99 o   0.3076E-03
 -12   2   6     3577.05     3599.91      112.03 o   0.3101E-04
 -11   2   6      582.64      598.93       52.63 o   0.2130E-03
 -10   2   6      753.74      799.57       46.46 o   0.2073E-03
  -9   2   6      124.11      177.47       21.85 o   0.1056E-02
  -8   2   6      779.36      844.04       41.92 o   0.2183E-03
  -7   2   6     3717.06     3588.80       86.20 o   0.3640E-04
  -6   2   6      479.56      531.95       29.79 o   0.3965E-03
  -5   2   6      691.28      739.66       43.07 o   0.2333E-03
  -4   2   6      373.48      362.67       31.74 o   0.4685E-03
  -3   2   6      251.65      240.83       25.19 o   0.7346E-03
  -2   2   6      403.35      351.97       21.00 o   0.6322E-03
  -1   2   6    20102.44    20067.07      127.70 o   0.2678E-05
   0   2   6     3911.74     3821.65       46.38 o   0.4163E-04
   1   2   6      257.32      298.09       14.08 o   0.9333E-03
   2   2   6     5239.21     5855.13      111.70 o   0.1918E-04
   3   2   6     2573.93     2495.37       47.85 o   0.7096E-04
   4   2   6     1012.15      893.95       31.02 o   0.2366E-03
   5   2   6     2410.46     2162.12       43.50 o   0.8361E-04
   6   2   6    13442.17    13866.99      154.72 o   0.4939E-05
   7   2   6      499.87      439.69       36.28 o   0.3626E-03
   8   2   6     4755.31     4796.43      113.65 o   0.2303E-04
   9   2   6      218.00      150.08       41.75 o   0.4443E-03
  10   2   6      -18.14       23.94       28.64 o   0.1132E-02
  11   2   6     1548.39     1575.18      102.25 o   0.5996E-04
  12   2   6      716.64      694.83       77.79 o   0.1192E-03
  13   2   6      311.53      203.52       60.99 o   0.2254E-03
  14   2   6      312.20      442.57       61.41 o   0.1996E-03
 -16   3   6       42.87        7.02       41.31 o   0.5681E-03
 -15   3   6     2698.22     2696.09      113.71 o   0.3861E-04
 -14   3   6       45.12       25.76       23.80 o   0.1522E-02
 -13   3   6       51.07       67.78       23.45 o   0.1373E-02
 -12   3   6      170.63      100.97       34.12 o   0.6544E-03
 -11   3   6     4180.74     4125.43      138.09 o   0.2296E-04
 -10   3   6     1967.82     2001.88       88.48 o   0.6110E-04
  -9   3   6     2057.52     2084.97       85.78 o   0.6092E-04
  -8   3   6     2367.23     2297.85       85.33 o   0.5618E-04
  -7   3   6        0.08       14.74       31.47 o   0.2549E-06
  -6   3   6      199.98      160.43       24.76 o   0.8922E-03
  -5   3   6      147.28      159.21       20.74 o   0.1131E-02
  -4   3   6     2553.66     2264.20       56.91 o   0.7125E-04
  -3   3   6     2477.46     2612.26       73.47 o   0.5688E-04
  -2   3   6       99.96      108.26       13.52 o   0.2056E-02
  -1   3   6     4405.93     4416.98       49.32 o   0.3411E-04
   0   3   6     2157.68     2085.71       37.56 o   0.9349E-04
   1   3   6     9863.89     9906.79      154.58 o   0.8031E-05
   2   3   6     5128.29     4780.50      146.70 o   0.1884E-04
   3   3   6    16968.79    17124.05      255.43 o   0.3028E-05
   4   3   6     1338.21     1264.83       31.93 o   0.1700E-03
   5   3   6     2158.11     2407.16       50.31 o   0.7651E-04
   6   3   6      692.43      558.99       38.39 o   0.2904E-03
   7   3   6       39.23       21.31       16.60 o   0.2828E-02
   8   3   6      126.96      107.10       23.91 o   0.1108E-02
   9   3   6     3383.60     3321.06      138.45 o   0.2712E-04
  10   3   6       82.09       69.56       33.61 o   0.7456E-03
  11   3   6      -20.87        3.28       34.70 o   0.8129E-03
  12   3   6       44.98       70.70       37.42 o   0.6332E-03
  13   3   6      -31.09       10.50       43.02 o   0.5266E-03
  14   3   6       -9.26       37.09       45.58 o   0.7892E-04
 -16   4   6      328.00      217.35       77.48 o   0.1478E-03
 -15   4   6      817.43      843.58       81.37 o   0.1054E-03
 -14   4   6     4425.68     4316.78      140.13 o   0.2179E-04
 -13   4   6      336.99      328.99       41.01 o   0.3704E-03
 -12   4   6     2299.53     2272.47      107.20 o   0.4593E-04
 -11   4   6     1301.63     1317.97       75.84 o   0.9337E-04
 -10   4   6      391.77      397.71       40.92 o   0.3442E-03
  -9   4   6       75.78       81.53       22.48 o   0.1360E-02
  -8   4   6     3318.04     3386.54      103.68 o   0.3499E-04
  -7   4   6      102.23      102.71       21.94 o   0.1291E-02
  -6   4   6      875.38      770.41       46.22 o   0.2052E-03
  -5   4   6       48.08       91.73       14.41 o   0.2343E-02
  -4   4   6      267.86      218.71       20.57 o   0.8862E-03
  -3   4   6      382.00      401.41       31.14 o   0.4538E-03
  -2   4   6     6086.00     6015.46       92.77 o   0.1896E-04
  -1   4   6     7776.89     7478.01       83.99 o   0.1411E-04
   0   4   6      294.27      335.51       14.96 o   0.8279E-03
   1   4   6    23054.50    22607.90      292.66 o   0.1869E-05
   2   4   6    26231.65    26199.10      458.34 o   0.1258E-05
   3   4   6      255.79      170.02       37.61 o   0.4994E-03
   4   4   6     4347.38     4603.01       73.55 o   0.2998E-04
   5   4   6     1548.51     1471.00       44.43 o   0.1274E-03
   6   4   6     5982.15     5825.48      119.01 o   0.1774E-04
   7   4   6      136.23      129.63       22.98 o   0.1096E-02
   8   4   6     2112.55     1969.42       76.10 o   0.6879E-04
   9   4   6     1577.72     1571.46       95.37 o   0.6509E-04
  10   4   6     1065.61     1010.73       84.01 o   0.9320E-04
  11   4   6      -17.86       40.17       36.87 o   0.3218E-03
  12   4   6      -33.16       24.92       42.09 o   0.5401E-03
  13   4   6       72.33       34.73       47.61 o   0.4163E-03
  14   4   6      -34.20        1.59       42.75 o   0.5370E-03
 -16   5   6     1607.53     1467.75      161.54 o   0.3119E-04
 -15   5   6     2170.70     1955.00      130.83 o   0.3863E-04
 -14   5   6      -11.50        1.94       32.96 o   0.4470E-03
 -13   5   6     1410.08     1455.34      136.68 o   0.4118E-04
 -12   5   6      155.09      195.91       34.39 o   0.5816E-03
 -11   5   6      128.67      130.27       33.28 o   0.6723E-03
 -10   5   6      364.92      437.80       40.82 o   0.3380E-03
  -9   5   6       55.22       58.84       22.24 o   0.1516E-02
  -8   5   6     1207.84     1240.27       63.13 o   0.1167E-03
  -7   5   6    15041.45    14845.53      245.88 o   0.3735E-05
  -6   5   6     4160.88     3930.28      105.63 o   0.2904E-04
  -5   5   6     4633.70     4431.21      104.60 o   0.2584E-04
  -4   5   6     1667.69     1721.99       67.32 o   0.8726E-04
  -3   5   6     2504.37     2630.88       80.35 o   0.5333E-04
  -2   5   6    14661.81    13710.28      172.01 o   0.4634E-05
  -1   5   6     6450.62     6071.82       95.74 o   0.1809E-04
   0   5   6      658.18      586.09       33.93 o   0.3163E-03
   1   5   6    29810.59    28646.35      364.09 o   0.1188E-05
   2   5   6     2265.36     2373.07       94.50 o   0.5114E-04
   3   5   6     3296.12     3316.12       87.64 o   0.3978E-04
   4   5   6      313.82      288.41       28.81 o   0.5772E-03
   5   5   6      673.57      635.46       32.74 o   0.3115E-03
   6   5   6     3671.39     3700.37       75.62 o   0.3813E-04
   7   5   6      406.65      380.44       35.10 o   0.4097E-03
   8   5   6    11286.48    11127.17      194.56 o   0.6162E-05
   9   5   6      127.50       99.92       36.92 o   0.5961E-03
  10   5   6      256.20      334.71       47.01 o   0.3173E-03
  11   5   6      -18.65        1.18       38.86 o   0.6094E-03
  12   5   6        5.69       80.49       37.05 o   0.5072E-04
  13   5   6      475.88      593.61       66.10 o   0.1626E-03
  14   5   6      375.56      242.68       92.44 o   0.1062E-03
 -16   6   6      282.07      405.58       70.61 o   0.1637E-03
 -15   6   6      554.63      636.75       72.84 o   0.1371E-03
 -14   6   6     2068.76     2182.76      123.49 o   0.4051E-04
 -13   6   6      884.67      653.69      112.55 o   0.6615E-04
 -12   6   6      941.35      851.64      106.29 o   0.6967E-04
 -11   6   6       45.37       23.54       24.07 o   0.1498E-02
 -10   6   6     7747.83     7515.26      192.09 o   0.9898E-05
  -9   6   6     2157.91     2132.35       91.45 o   0.5613E-04
  -8   6   6     1379.05     1352.23       69.87 o   0.9918E-04
  -7   6   6      228.68      203.87       30.09 o   0.6516E-03
  -6   6   6     1052.49     1048.43       51.76 o   0.1549E-03
  -5   6   6      102.72       92.20       35.86 o   0.6404E-03
  -4   6   6      487.36      429.88       38.93 o   0.3416E-03
  -3   6   6     2463.82     2316.12       83.25 o   0.5628E-04
  -2   6   6     8547.28     7989.10      122.10 o   0.1142E-04
  -1   6   6    12242.32    12573.51      204.28 o   0.5199E-05
   0   6   6     4618.19     4497.98      158.31 o   0.1881E-04
   1   6   6     3804.42     4003.29      145.85 o   0.2282E-04
   2   6   6    10275.45    10406.90      187.00 o   0.6955E-05
   3   6   6     6864.61     6132.43      140.18 o   0.1473E-04
   4   6   6     3971.06     4243.26      106.15 o   0.2796E-04
   5   6   6     1177.71     1290.55       45.99 o   0.1469E-03
   6   6   6     1329.27     1291.05       50.91 o   0.1326E-03
   7   6   6      -19.58        1.80       20.20 o   0.2325E-02
   8   6   6     2423.63     2256.36       84.82 o   0.5656E-04
   9   6   6     2108.47     1875.00      111.44 o   0.4810E-04
  10   6   6     2442.57     2252.81      125.41 o   0.3810E-04
  11   6   6     1219.76     1118.93       95.47 o   0.7499E-04
  12   6   6      155.10       71.53       47.80 o   0.3886E-03
  13   6   6       86.88       65.05       40.28 o   0.5461E-03
  14   6   6       20.69       25.89       60.64 o   0.1259E-03
 -15   7   6     1754.20     1568.86      166.90 o   0.2906E-04
 -14   7   6      113.12       12.19       52.37 o   0.3479E-03
 -13   7   6      557.67      471.27       90.35 o   0.1024E-03
 -12   7   6      252.78      207.18       68.33 o   0.1875E-03
 -11   7   6      664.55      556.30       88.05 o   0.1032E-03
 -10   7   6     2769.70     2914.60      173.95 o   0.2252E-04
  -9   7   6     2535.75     2243.47      100.06 o   0.4838E-04
  -8   7   6     8770.73     8304.41      188.95 o   0.8862E-05
  -7   7   6      161.46      139.80       50.34 o   0.3379E-03
  -6   7   6     1495.80     1554.14      109.07 o   0.5559E-04
  -5   7   6      425.17      380.75       60.75 o   0.2030E-03
  -4   7   6     1083.52     1099.02       41.76 o   0.1747E-03
  -3   7   6      729.75      765.41       34.14 o   0.2703E-03
  -2   7   6     7362.88     6895.19      156.50 o   0.1229E-04
  -1   7   6     3663.59     3726.93      143.21 o   0.2430E-04
   0   7   6     2499.30     2253.18      116.91 o   0.4118E-04
   1   7   6      180.94      207.67       33.16 o   0.5939E-03
   2   7   6      282.67      260.47       22.73 o   0.7532E-03
   3   7   6    12795.57    12244.30      309.96 o   0.4063E-05
   4   7   6       -4.84       17.43       20.93 o   0.4817E-03
   5   7   6     6336.48     6368.37      119.14 o   0.1606E-04
   6   7   6       35.79       15.89       15.49 o   0.3279E-02
   7   7   6     2780.65     2733.22      104.19 o   0.4130E-04
   8   7   6     4814.56     4435.46      147.22 o   0.2002E-04
   9   7   6      788.18      956.72       99.11 o   0.7722E-04
  10   7   6      563.37      542.14       62.66 o   0.1756E-03
  11   7   6      306.25      251.86       55.15 o   0.2593E-03
  12   7   6      109.31       76.72       44.40 o   0.4501E-03
  13   7   6      128.82      172.18       45.52 o   0.3943E-03
  14   7   6       40.01       94.54       56.28 o   0.2952E-03
 -15   8   6      281.94      179.51       75.70 o   0.1572E-03
 -14   8   6      129.60       51.20       61.00 o   0.2536E-03
 -13   8   6      304.74      208.94       77.81 o   0.1475E-03
 -12   8   6     2435.70     2374.06      178.27 o   0.2339E-04
 -11   8   6      291.20      226.36       66.21 o   0.1949E-03
 -10   8   6      -44.65       18.32       40.93 o   0.5707E-03
  -9   8   6     2317.00     2563.35      157.52 o   0.2747E-04
  -8   8   6      530.20      378.84       79.04 o   0.1317E-03
  -7   8   6      103.71       59.20       40.66 o   0.5359E-03
  -6   8   6      353.63      414.66       58.02 o   0.2177E-03
  -5   8   6      -12.41        7.38       35.41 o   0.3899E-03
  -4   8   6     1728.01     1792.79       54.64 o   0.9723E-04
  -3   8   6     2181.04     2147.43       60.45 o   0.7597E-04
  -2   8   6      161.53      132.02       26.09 o   0.9141E-03
  -1   8   6     3051.44     2828.55      133.60 o   0.3093E-04
   0   8   6     9665.26     9472.89      261.99 o   0.6128E-05
   1   8   6      538.01      541.92       42.88 o   0.2792E-03
   2   8   6      670.36      744.05       47.38 o   0.2155E-03
   3   8   6      827.51      827.48       37.82 o   0.2340E-03
   4   8   6       36.60       38.60       24.98 o   0.1367E-02
   5   8   6        9.37        9.47       18.21 o   0.2789E-02
   6   8   6     7533.49     7249.98      141.24 o   0.1237E-04
   7   8   6      516.30      488.17       48.16 o   0.2556E-03
   8   8   6      259.11      266.46       38.51 o   0.4391E-03
   9   8   6     2082.56     1744.92      162.32 o   0.2930E-04
  10   8   6     -117.66        2.74       61.60 o   0.2557E-03
  11   8   6       55.97        2.84       54.36 o   0.3318E-03
  12   8   6     1426.68     1015.39      160.72 o   0.3327E-04
 -14   9   6       21.15       57.17       38.81 o   0.6119E-03
 -13   9   6      864.69      934.61      117.45 o   0.5891E-04
 -12   9   6     3029.16     2484.37      205.00 o   0.1824E-04
 -11   9   6     1220.61     1226.53      129.59 o   0.4682E-04
 -10   9   6      263.21      233.63       66.06 o   0.1961E-03
  -9   9   6     1237.30     1360.49      122.45 o   0.4997E-04
  -8   9   6     1810.76     1958.14      139.26 o   0.3645E-04
  -7   9   6      -12.89        5.28       35.04 o   0.4388E-03
  -6   9   6      811.88      811.89       86.96 o   0.9676E-04
  -5   9   6      -17.42        0.61       32.45 o   0.9342E-03
  -4   9   6     1915.44     2058.07       84.66 o   0.6320E-04
  -3   9   6      -22.36        7.15       19.99 o   0.2307E-02
  -2   9   6      328.16      392.80       25.10 o   0.5622E-03
  -1   9   6      109.71       92.40       23.60 o   0.1185E-02
   0   9   6     1720.88     1906.75       77.73 o   0.7262E-04
   1   9   6     1643.68     1653.68       77.21 o   0.7899E-04
   2   9   6     3830.06     3727.51      119.27 o   0.2834E-04
   3   9   6     3898.78     3811.44      122.03 o   0.2732E-04
   4   9   6      201.14      203.22       45.02 o   0.3805E-03
   5   9   6    10042.48    10446.48      205.94 o   0.6647E-05
   6   9   6       20.65       36.12       16.95 o   0.2680E-02
   7   9   6      387.65      401.69       43.77 o   0.3178E-03
   8   9   6     1254.19     1168.58       77.42 o   0.9601E-04
   9   9   6       43.06       83.12       44.00 o   0.4686E-03
  10   9   6       34.45       23.67       49.87 o   0.3899E-03
  11   9   6     1780.29     1659.22      170.95 o   0.2765E-04
  12   9   6      929.22      940.14      129.69 o   0.4972E-04
 -13  10   6      435.55      532.25       88.62 o   0.1059E-03
 -12  10   6      238.91      280.84       47.24 o   0.3290E-03
 -11  10   6      722.62      615.93      103.30 o   0.7802E-04
 -10  10   6      645.72      727.29       99.11 o   0.8220E-04
  -9  10   6        4.95       67.02       46.99 o   0.2004E-04
  -8  10   6     1451.14     1416.00      129.92 o   0.4464E-04
  -7  10   6      274.40      218.38       64.76 o   0.2038E-03
  -6  10   6      723.52      800.59       85.87 o   0.1000E-03
  -5  10   6     4353.86     4118.29      205.12 o   0.1492E-04
  -4  10   6      217.44      210.74       34.29 o   0.5541E-03
  -3  10   6      660.41      667.32       43.06 o   0.2469E-03
  -2  10   6     1511.47     1602.93       63.28 o   0.9751E-04
  -1  10   6     2460.79     2466.00       97.21 o   0.4785E-04
   0  10   6     2135.16     2113.46       91.28 o   0.5668E-04
   1  10   6      966.12     1072.15       61.07 o   0.1342E-03
   2  10   6     3754.17     3737.98      122.96 o   0.2770E-04
   3  10   6     4950.77     4933.46      145.39 o   0.1883E-04
   4  10   6    13589.94    13730.51      263.26 o   0.4048E-05
   5  10   6    10476.79    10099.58      316.36 o   0.4840E-05
   6  10   6      151.88      122.75       28.68 o   0.8307E-03
   7  10   6      326.81      343.33       41.88 o   0.3596E-03
   8  10   6        1.44       31.12       25.75 o   0.1878E-04
   9  10   6      122.39       55.31       55.93 o   0.2985E-03
  10  10   6     1718.51     1823.16      163.11 o   0.2942E-04
  11  10   6      611.23      623.57      112.13 o   0.6849E-04
  12  10   6      105.02       54.51       55.49 o   0.3045E-03
 -13  11   6     3172.05     2899.95      227.64 o   0.1495E-04
 -12  11   6     1368.89     1314.95       96.89 o   0.6917E-04
 -11  11   6       53.57       65.51       33.78 o   0.7592E-03
 -10  11   6      150.99      220.85       37.48 o   0.5024E-03
  -9  11   6      455.11      443.27       54.92 o   0.2260E-03
  -8  11   6      -20.20       14.08       27.90 o   0.1214E-02
  -7  11   6     1794.71     1941.36       99.70 o   0.5581E-04
  -6  11   6      481.06      518.86       53.75 o   0.2221E-03
  -5  11   6      356.65      457.24       47.97 o   0.2769E-03
  -4  11   6     2915.40     2997.76       94.49 o   0.4199E-04
  -3  11   6     3332.97     3499.38       99.69 o   0.3513E-04
  -2  11   6      783.95      757.93       48.66 o   0.2013E-03
  -1  11   6      495.63      516.16       47.83 o   0.2558E-03
   0  11   6      450.72      494.82       44.12 o   0.2885E-03
   1  11   6       78.03       93.16       27.73 o   0.9751E-03
   2  11   6       -9.50        1.93       26.02 o   0.7846E-03
   3  11   6     1267.97     1260.05       75.92 o   0.9521E-04
   4  11   6      376.63      403.64       45.76 o   0.3012E-03
   5  11   6      989.28      983.81       68.26 o   0.1228E-03
   6  11   6     2928.61     2837.75      115.86 o   0.3625E-04
   7  11   6      473.08      438.98       49.83 o   0.2560E-03
   8  11   6       66.31       19.46       33.34 o   0.8257E-03
   9  11   6      217.29      259.70       71.35 o   0.1718E-03
  10  11   6      148.31       39.82       71.93 o   0.1855E-03
  11  11   6      767.40      754.22      116.35 o   0.6212E-04
 -12  12   6      652.33      782.83      101.25 o   0.7848E-04
 -11  12   6      327.69      338.40       52.33 o   0.2656E-03
 -10  12   6        5.78       78.80       35.61 o   0.5697E-04
  -9  12   6      -17.03        1.81       33.16 o   0.8939E-03
  -8  12   6      806.19      861.91       73.34 o   0.1208E-03
  -7  12   6      323.74      247.99       49.41 o   0.3062E-03
  -6  12   6      667.11      670.72       65.76 o   0.1530E-03
  -5  12   6     3118.96     3366.30      131.99 o   0.2887E-04
  -4  12   6      865.46      892.94       54.31 o   0.1657E-03
  -3  12   6        5.46       13.13       19.54 o   0.8002E-03
  -2  12   6      455.70      541.40       40.25 o   0.3066E-03
  -1  12   6     1601.65     1602.41       84.76 o   0.7365E-04
   0  12   6      311.05      344.62       40.46 o   0.3766E-03
   1  12   6        9.03       12.15       23.70 o   0.1010E-02
   2  12   6      952.77      944.02       67.87 o   0.1262E-03
   3  12   6      381.95      344.84       47.82 o   0.2949E-03
   4  12   6     5443.58     5169.43      167.73 o   0.1572E-04
   5  12   6      -11.62        1.25       21.91 o   0.2029E-02
   6  12   6       19.40       27.23       19.03 o   0.2324E-02
   7  12   6      548.85      520.85       54.60 o   0.2135E-03
   8  12   6      216.28      211.16       42.47 o   0.4107E-03
   9  12   6      127.05        6.57       57.39 o   0.2918E-03
  10  12   6     1279.07     1139.56      148.79 o   0.3769E-04
  11  12   6      301.86      296.19       91.02 o   0.1088E-03
 -11  13   6       63.68       56.88       35.66 o   0.6943E-03
 -10  13   6      108.94       98.19       39.69 o   0.5346E-03
  -9  13   6      562.00      512.94       68.05 o   0.1581E-03
  -8  13   6      421.12      494.74       56.02 o   0.2161E-03
  -7  13   6        4.78        4.63       30.19 o   0.1099E-03
  -6  13   6        0.97        9.01       18.68 o   0.2055E-05
  -5  13   6     1462.02     1529.36       93.70 o   0.6797E-04
  -4  13   6      872.18      884.19       56.13 o   0.1612E-03
  -3  13   6     1143.28     1156.71       62.81 o   0.1224E-03
  -2  13   6     1121.49     1104.45       62.61 o   0.1258E-03
  -1  13   6      530.42      507.69       52.36 o   0.2280E-03
   0  13   6      -10.96       11.20       27.10 o   0.8744E-03
   1  13   6      511.33      573.41       52.07 o   0.2224E-03
   2  13   6        2.29        6.89       25.03 o   0.5351E-04
   3  13   6     6344.01     5995.98      186.52 o   0.1253E-04
   4  13   6      179.60      235.44       34.89 o   0.5372E-03
   5  13   6      442.54      386.12       53.42 o   0.2430E-03
   6  13   6      531.71      564.41       46.08 o   0.2563E-03
   7  13   6      132.95      212.44       32.58 o   0.6230E-03
   8  13   6      288.32      353.37       46.37 o   0.3159E-03
   9  13   6      649.26      600.22      105.07 o   0.7653E-04
  10  13   6      355.50      359.40       79.28 o   0.1354E-03
 -11  14   6       49.06       31.61       43.20 o   0.5071E-03
 -10  14   6      315.49      309.66       72.60 o   0.1608E-03
  -9  14   6      496.17      431.34       62.43 o   0.1880E-03
  -8  14   6      -11.82       10.20       29.74 o   0.7042E-03
  -7  14   6      260.09      370.77       49.72 o   0.2862E-03
  -6  14   6      454.75      362.33       58.67 o   0.2144E-03
  -5  14   6       33.23       29.06       32.89 o   0.8567E-03
  -4  14   6      -49.81        6.46       32.76 o   0.8830E-03
  -3  14   6     1951.52     2078.89      111.49 o   0.4709E-04
  -2  14   6      200.73      169.56       41.46 o   0.4440E-03
  -1  14   6      398.35      409.59       70.96 o   0.1588E-03
   0  14   6     2447.53     2428.95      182.54 o   0.2242E-04
   1  14   6      240.40      186.47       67.06 o   0.1961E-03
   2  14   6      163.56      170.39       63.26 o   0.2225E-03
   3  14   6      910.75      886.65       72.67 o   0.1191E-03
   4  14   6      165.01      162.13       36.05 o   0.5636E-03
   5  14   6     1240.25     1199.87       70.03 o   0.1061E-03
   6  14   6     1127.25     1143.53       67.87 o   0.1139E-03
   7  14   6      964.36      964.91       76.04 o   0.1090E-03
   8  14   6     1114.01     1167.21       88.50 o   0.8298E-04
   9  14   6      300.55      241.76       78.09 o   0.1453E-03
  -9  15   6        9.94       40.92       45.67 o   0.9022E-04
  -8  15   6       20.88        9.69       31.53 o   0.9688E-03
  -7  15   6      262.51      195.13       54.00 o   0.2803E-03
  -6  15   6      891.71      750.50       80.61 o   0.1086E-03
  -5  15   6      178.62      249.30       44.14 o   0.3821E-03
  -4  15   6      643.73      612.73       70.54 o   0.1425E-03
  -3  15   6       46.41       21.12       34.11 o   0.8026E-03
  -2  15   6       89.15      168.87       36.95 o   0.5630E-03
  -1  15   6     1586.94     1583.59      150.78 o   0.3440E-04
   0  15   6     1425.89     1508.92      140.95 o   0.3896E-04
   1  15   6     1062.21     1054.13      123.89 o   0.5222E-04
   2  15   6     1023.48     1253.14      122.77 o   0.5150E-04
   3  15   6       61.37      120.11       39.18 o   0.5469E-03
   4  15   6      -28.47       92.42       51.37 o   0.3520E-03
   5  15   6       74.72       62.73       33.63 o   0.7560E-03
   6  15   6       16.62       82.60       39.53 o   0.1252E-03
   7  15   6     2455.38     2544.45      174.53 o   0.2368E-04
  -6  16   6        7.96       28.32       45.23 o   0.6035E-04
  -5  16   6     1027.78      893.27       90.29 o   0.8739E-04
  -4  16   6      649.12      553.01       73.53 o   0.1369E-03
  -3  16   6      326.21      406.60       52.57 o   0.2537E-03
  -2  16   6      270.24      261.78       51.96 o   0.2864E-03
  -1  16   6      -32.23        5.19       57.99 o   0.2939E-03
   0  16   6     1601.75     1658.06      161.55 o   0.3056E-04
   1  16   6     2062.29     1841.58      179.84 o   0.2472E-04
   2  16   6      -54.69       13.54       61.45 o   0.2595E-03
   3  16   6       25.40        7.07       38.04 o   0.6737E-03
   4  16   6       95.48      130.24       50.20 o   0.3492E-03
   5  16   6      197.48      253.31       46.12 o   0.3542E-03
   6  16   6      310.84      340.37       70.32 o   0.1680E-03
   7  16   6      199.60      169.93       61.23 o   0.2338E-03
  -2  17   6      537.40      641.32       68.89 o   0.1486E-03
  -1  17   6       79.24      117.32       40.89 o   0.5072E-03
   0  17   6      -41.14        2.35       54.90 o   0.3271E-03
   1  17   6     1591.08     1534.31      167.49 o   0.2923E-04
   2  17   6      271.36      321.29       87.96 o   0.1155E-03
   3  17   6     -102.49       15.14       62.07 o   0.2513E-03
   4  17   6        2.76       12.46       63.96 o   0.1820E-05
 -17   0   7     1000.96      862.38      134.20 o   0.4720E-04
 -15   0   7      912.67      868.71       81.62 o   0.1028E-03
 -13   0   7       24.86       12.74       24.98 o   0.1491E-02
 -11   0   7     3597.35     3474.03      129.97 o   0.2783E-04
  -9   0   7     2945.98     3204.35      154.93 o   0.2497E-04
  -7   0   7     3279.80     3426.66      148.99 o   0.2488E-04
  -5   0   7     1179.38      812.06       79.85 o   0.1032E-03
  -3   0   7    31460.24    31973.49      375.42 o   0.1020E-05
  -1   0   7     5239.37     4782.36       75.18 o   0.2655E-04
   1   0   7     3530.35     3559.89       49.42 o   0.4583E-04
   3   0   7     2996.22     3429.64      129.77 o   0.2932E-04
   5   0   7    11791.75    12095.11      183.23 o   0.5733E-05
   7   0   7     1383.39     1448.65       61.97 o   0.1070E-03
   9   0   7     1118.74     1074.64      115.74 o   0.5768E-04
  11   0   7       29.04       48.23       48.38 o   0.4066E-03
  13   0   7     3587.70     3425.29      250.95 o   0.1223E-04
 -16   1   7      843.24      913.62       67.95 o   0.1296E-03
 -15   1   7     1854.79     1705.29       93.08 o   0.6296E-04
 -14   1   7      141.60      105.25       28.73 o   0.8581E-03
 -13   1   7      213.64      229.50       29.11 o   0.6604E-03
 -12   1   7     1690.86     1765.57       66.08 o   0.8693E-04
 -11   1   7     1224.44     1210.62       62.51 o   0.1187E-03
 -10   1   7     5256.42     5565.26      124.57 o   0.1885E-04
  -9   1   7     1038.85     1092.22       50.56 o   0.1554E-03
  -8   1   7     8186.15     8318.33      184.27 o   0.9226E-05
  -7   1   7       17.64       15.22       20.32 o   0.2190E-02
  -6   1   7       57.63       21.25       19.20 o   0.2159E-02
  -5   1   7       -4.30        0.87       16.49 o   0.1001E-02
  -4   1   7    18830.76    20403.46      265.45 o   0.2372E-05
  -3   1   7       18.39       26.73       11.68 o   0.4818E-02
  -2   1   7     6486.02     6288.53       81.64 o   0.1834E-04
  -1   1   7      495.64      448.96       13.04 o   0.6118E-03
   0   1   7     1600.73     1660.99       26.01 o   0.1366E-03
   1   1   7     3139.03     3296.92       47.36 o   0.5202E-04
   2   1   7       18.55       38.46       10.27 o   0.5057E-02
   3   1   7     6541.47     6585.78      141.72 o   0.1413E-04
   4   1   7     1868.59     1679.05       54.10 o   0.9924E-04
   5   1   7     1440.79     1413.81       32.53 o   0.1522E-03
   6   1   7     8480.74     8293.05      112.91 o   0.1134E-04
   7   1   7     1179.59     1131.02       41.67 o   0.1681E-03
   8   1   7     7012.86     7134.42      194.35 o   0.1050E-04
   9   1   7     1340.86     1551.00       87.79 o   0.7404E-04
  10   1   7       74.72       80.97       37.16 o   0.6227E-03
  11   1   7      564.09      441.71       70.47 o   0.1541E-03
  12   1   7      917.46      870.42       90.26 o   0.8905E-04
  13   1   7      725.92      650.13       80.69 o   0.1142E-03
  14   1   7      606.71      452.99       80.08 o   0.1247E-03
 -16   2   7      -54.13        4.65       36.57 o   0.7156E-03
 -15   2   7       29.87       50.01       27.05 o   0.1170E-02
 -14   2   7     2472.06     2511.79      103.15 o   0.4485E-04
 -13   2   7       16.87       14.65       25.61 o   0.1431E-02
 -12   2   7      472.21      415.68       41.91 o   0.3204E-03
 -11   2   7     9232.99     9307.63      179.08 o   0.8168E-05
 -10   2   7       66.06       48.75       22.71 o   0.1492E-02
  -9   2   7     3588.35     3740.49       96.49 o   0.3353E-04
  -8   2   7     4668.32     4748.60      104.88 o   0.2448E-04
  -7   2   7     6808.34     7117.04      123.23 o   0.1398E-04
  -6   2   7       86.07       94.47       23.47 o   0.1228E-02
  -5   2   7    13418.72    13931.60      222.47 o   0.4369E-05
  -4   2   7    13071.83    13421.48      171.22 o   0.5029E-05
  -3   2   7     8700.04     8775.65      151.53 o   0.9582E-05
  -2   2   7      685.74      705.82       24.00 o   0.3447E-03
  -1   2   7      144.03      178.04       10.38 o   0.1681E-02
   0   2   7     4268.32     4092.08       43.55 o   0.3792E-04
   1   2   7     6468.09     6020.17       79.10 o   0.1923E-04
   2   2   7      341.94      239.44       22.01 o   0.7614E-03
   3   2   7        3.48        1.51       11.66 o   0.2603E-02
   4   2   7      146.72      162.65       13.89 o   0.1534E-02
   5   2   7      845.31      961.43       22.35 o   0.2683E-03
   6   2   7       15.69        0.48       11.81 o   0.6432E-02
   7   2   7     7666.03     7426.11      142.32 o   0.1201E-04
   8   2   7      941.35      977.70       51.92 o   0.1637E-03
   9   2   7     5781.52     5861.21      186.75 o   0.1305E-04
  10   2   7       -4.26       62.63       36.29 o   0.4170E-04
  11   2   7      489.73      386.00       65.19 o   0.1798E-03
  12   2   7       45.02      118.58       38.00 o   0.5835E-03
  13   2   7     1961.29     1571.76      130.47 o   0.4174E-04
  14   2   7       74.82      128.65       45.77 o   0.4142E-03
 -16   3   7      179.08      223.56       45.85 o   0.3671E-03
 -15   3   7      132.84      158.50       42.95 o   0.4379E-03
 -14   3   7      444.42      484.69       50.36 o   0.2484E-03
 -13   3   7     1875.56     1975.46       85.49 o   0.6416E-04
 -12   3   7      949.23     1053.51       69.86 o   0.1177E-03
 -11   3   7      862.93      945.71       61.91 o   0.1419E-03
 -10   3   7      -18.44       14.64       23.48 o   0.1676E-02
  -9   3   7      612.47      638.36       47.98 o   0.2293E-03
  -8   3   7    10404.83    10492.42      198.01 o   0.6663E-05
  -7   3   7     1844.98     2064.16       70.77 o   0.7367E-04
  -6   3   7     8476.07     8017.27      155.05 o   0.1032E-04
  -5   3   7     1119.87     1073.87       47.60 o   0.1612E-03
  -4   3   7     1714.98     2068.05       65.17 o   0.7961E-04
  -3   3   7     1306.13     1193.10       54.77 o   0.1323E-03
  -2   3   7      765.47      806.00       29.98 o   0.2768E-03
  -1   3   7     8772.89     8136.25       81.93 o   0.1218E-04
   0   3   7      762.06      720.30       20.40 o   0.3464E-03
   1   3   7     6213.14     6007.79       77.85 o   0.1973E-04
   2   3   7      761.18      789.45       55.51 o   0.1743E-03
   3   3   7     1546.52     1508.39       86.20 o   0.7448E-04
   4   3   7      119.25      207.88       17.25 o   0.1206E-02
   5   3   7     1012.73      927.16       29.51 o   0.2358E-03
   6   3   7     3721.55     3679.29       90.46 o   0.3482E-04
   7   3   7       -3.66        1.34       18.64 o   0.4424E-03
   8   3   7     1210.47     1200.72       58.11 o   0.1276E-03
   9   3   7      586.17      707.02       62.75 o   0.1625E-03
  10   3   7     4477.41     4449.65      171.57 o   0.1761E-04
  11   3   7       -0.66        0.03       21.86 o   0.1094E-05
  12   3   7     6486.91     6269.88      229.78 o   0.9939E-05
  13   3   7       58.28        4.16       48.85 o   0.4084E-03
  14   3   7      -44.16        7.36       44.43 o   0.4926E-03
 -16   4   7       83.61      143.25       53.43 o   0.3113E-03
 -15   4   7        2.69        1.28       34.88 o   0.1954E-04
 -14   4   7     1646.52     1561.35      108.61 o   0.5514E-04
 -13   4   7      451.07      509.29       51.93 o   0.2351E-03
 -12   4   7       63.99       72.33       23.65 o   0.1320E-02
 -11   4   7     3783.75     3929.11      131.48 o   0.2536E-04
 -10   4   7      943.78      861.61       61.52 o   0.1453E-03
  -9   4   7      686.63      636.71       50.21 o   0.2137E-03
  -8   4   7      118.78      119.50       23.87 o   0.1094E-02
  -7   4   7    16043.22    16422.85      252.33 o   0.3255E-05
  -6   4   7        6.29        7.17       19.32 o   0.1119E-02
  -5   4   7    10915.90    10737.47      174.34 o   0.6780E-05
  -4   4   7     1209.89     1082.34       40.15 o   0.1752E-03
  -3   4   7       22.65       21.46       16.84 o   0.2904E-02
  -2   4   7     3315.48     3498.00       66.46 o   0.4362E-04
  -1   4   7     2659.67     2693.84       45.04 o   0.6711E-04
   0   4   7     2568.96     2400.81       45.15 o   0.7429E-04
   1   4   7       99.51      111.25       13.86 o   0.1972E-02
   2   4   7     2672.71     2526.19      104.88 o   0.4319E-04
   3   4   7      344.73      381.02       42.73 o   0.3373E-03
   4   4   7     4899.49     4776.61       85.51 o   0.2620E-04
   5   4   7     4034.02     4205.23       74.41 o   0.3334E-04
   6   4   7      775.78      777.02       33.14 o   0.2675E-03
   7   4   7      264.02      289.17       29.08 o   0.5898E-03
   8   4   7     1888.05     1944.29       73.33 o   0.7403E-04
   9   4   7     9225.96     9106.84      242.36 o   0.6825E-05
  10   4   7      728.90      625.51       73.21 o   0.1327E-03
  11   4   7     3906.63     3748.83      170.23 o   0.1983E-04
  12   4   7      603.44      618.27       74.18 o   0.1331E-03
  13   4   7      495.82      433.50       72.93 o   0.1482E-03
  14   4   7      587.59      247.42      110.27 o   0.7533E-04
 -16   5   7      -23.81       17.29       50.95 o   0.3331E-03
 -15   5   7      101.65      114.06       42.65 o   0.4682E-03
 -14   5   7       22.77       16.69       32.31 o   0.9125E-03
 -13   5   7      525.80      489.70       89.55 o   0.1039E-03
 -12   5   7     2273.43     2228.69      106.96 o   0.4656E-04
 -11   5   7      325.73      344.48       40.48 o   0.3737E-03
 -10   5   7     2372.08     2337.84       98.48 o   0.4907E-04
  -9   5   7     1211.61     1255.10       66.91 o   0.1097E-03
  -8   5   7     5496.63     5246.35      139.14 o   0.1805E-04
  -7   5   7     6422.52     6513.21      144.54 o   0.1424E-04
  -6   5   7    22927.91    21904.58      315.57 o   0.1886E-05
  -5   5   7        4.59       15.37       15.74 o   0.1169E-02
  -4   5   7     2998.75     3055.88       95.21 o   0.4077E-04
  -3   5   7     1655.19     1480.91       49.79 o   0.1168E-03
  -2   5   7      341.34      241.73       22.97 o   0.7377E-03
  -1   5   7     5688.68     5678.37       72.73 o   0.2207E-04
   0   5   7     7343.81     7216.37      108.91 o   0.1400E-04
   1   5   7      544.67      355.65       24.74 o   0.5201E-03
   2   5   7     2461.85     2479.81      102.56 o   0.4542E-04
   3   5   7      206.68      213.41       34.32 o   0.5543E-03
   4   5   7     2570.30     2624.65       81.04 o   0.5260E-04
   5   5   7      674.00      658.91       33.63 o   0.3002E-03
   6   5   7       11.35       10.70       12.25 o   0.5519E-02
   7   5   7      154.80      124.57       26.35 o   0.9146E-03
   8   5   7     4662.15     4440.51      118.69 o   0.2385E-04
   9   5   7     2149.54     2047.73      114.39 o   0.4510E-04
  10   5   7     7843.89     7940.50      234.43 o   0.8087E-05
  11   5   7       13.13        3.51       36.81 o   0.3748E-03
  12   5   7      799.43      767.12       83.67 o   0.1038E-03
  13   5   7     1144.62     1142.69      103.30 o   0.6728E-04
  14   5   7      952.86      998.05      136.14 o   0.4541E-04
 -15   6   7      262.02      210.63       52.07 o   0.2950E-03
 -14   6   7      461.28      435.94       80.51 o   0.1270E-03
 -13   6   7       30.20       16.28       41.46 o   0.5624E-03
 -12   6   7      827.46      691.32      103.59 o   0.7575E-04
 -11   6   7     2068.95     2075.91      153.28 o   0.3077E-04
 -10   6   7      527.46      529.77       49.27 o   0.2426E-03
  -9   6   7    11004.09    10619.58      223.78 o   0.6015E-05
  -8   6   7      594.04      652.15       46.42 o   0.2361E-03
  -7   6   7     7874.14     7549.91      164.81 o   0.1082E-04
  -6   6   7     4117.81     4281.59      179.56 o   0.1742E-04
  -5   6   7       87.06       70.11       33.67 o   0.7386E-03
  -4   6   7     4176.74     3920.27      117.25 o   0.2705E-04
  -3   6   7      660.93      814.08       44.80 o   0.2179E-03
  -2   6   7     4065.45     3895.56       78.89 o   0.3437E-04
  -1   6   7     1358.35     1409.11       42.11 o   0.1405E-03
   0   6   7      727.50      670.90       38.06 o   0.2664E-03
   1   6   7      454.68      375.14       33.29 o   0.4235E-03
   2   6   7     6122.15     5840.94      134.57 o   0.1639E-04
   3   6   7     2551.27     2374.77       81.68 o   0.5594E-04
   4   6   7       24.29       14.75       14.46 o   0.3856E-02
   5   6   7     1023.64      943.38       42.79 o   0.1901E-03
   6   6   7     4542.22     4335.55       96.97 o   0.2755E-04
   7   6   7      793.50      789.79       54.96 o   0.1753E-03
   8   6   7     3181.71     3161.21       99.53 o   0.3804E-04
   9   6   7     5121.56     5383.57      179.13 o   0.1474E-04
  10   6   7       25.81        0.16       41.66 o   0.5682E-03
  11   6   7     2370.63     2168.27      133.65 o   0.3585E-04
  12   6   7      838.53      792.71       88.53 o   0.9438E-04
  13   6   7      464.14      443.75       69.92 o   0.1586E-03
  14   6   7      187.84      283.66       55.63 o   0.2595E-03
 -15   7   7      228.45      251.99       75.01 o   0.1571E-03
 -14   7   7      389.86      295.17       82.32 o   0.1286E-03
 -13   7   7      291.98      261.67       73.74 o   0.1598E-03
 -12   7   7       90.04       11.40       49.51 o   0.3909E-03
 -11   7   7      119.06      128.97       54.79 o   0.2968E-03
 -10   7   7     3255.99     3254.81      191.95 o   0.1855E-04
  -9   7   7     4718.36     4515.90      221.90 o   0.1285E-04
  -8   7   7     7602.75     7330.05      172.36 o   0.1092E-04
  -7   7   7      126.82      170.89       47.32 o   0.3713E-03
  -6   7   7     1667.54     1642.01      117.33 o   0.4898E-04
  -5   7   7      182.40      156.72       30.43 o   0.7091E-03
  -4   7   7     2155.69     2263.06       85.48 o   0.5805E-04
  -3   7   7      568.77      565.97       43.54 o   0.2683E-03
  -2   7   7     3845.37     3964.76       62.28 o   0.3787E-04
  -1   7   7     9707.09    10468.72      186.47 o   0.7089E-05
   0   7   7     2857.80     2332.18      130.40 o   0.3474E-04
   1   7   7      661.15      735.64       40.00 o   0.2509E-03
   2   7   7       34.99       39.91        9.81 o   0.4808E-02
   3   7   7     8279.78     7986.31      166.76 o   0.1008E-04
   4   7   7      365.38      316.87       35.09 o   0.4436E-03
   5   7   7      838.89      837.10       41.24 o   0.2186E-03
   6   7   7     3156.11     2968.25       83.69 o   0.4475E-04
   7   7   7     5258.71     4935.81      147.37 o   0.1823E-04
   8   7   7     4818.52     4622.50      147.29 o   0.1955E-04
   9   7   7      -62.60       13.34       50.87 o   0.3743E-03
  10   7   7     1154.61     1039.41       91.17 o   0.8198E-04
  11   7   7       -7.39       61.81       36.61 o   0.8776E-04
  12   7   7       35.29       19.81       47.43 o   0.4311E-03
  13   7   7      -26.94       27.48       52.31 o   0.3555E-03
 -14   8   7     1572.95     1586.00      158.47 o   0.3182E-04
 -13   8   7      168.04      157.49       65.91 o   0.2075E-03
 -12   8   7      223.94      210.86       58.92 o   0.2434E-03
 -11   8   7      121.24      113.07       54.69 o   0.3008E-03
 -10   8   7        9.62       36.15       37.27 o   0.1860E-03
  -9   8   7     3476.69     3226.29      196.38 o   0.1786E-04
  -8   8   7     1039.88     1200.43      105.84 o   0.6484E-04
  -7   8   7     3156.63     3176.61      171.94 o   0.2177E-04
  -6   8   7      658.18      860.15       80.44 o   0.1092E-03
  -5   8   7     2683.38     2641.88      102.84 o   0.4286E-04
  -4   8   7     1207.45     1242.72       67.05 o   0.1102E-03
  -3   8   7     1447.56     1593.97       70.26 o   0.9043E-04
  -2   8   7     2015.98     2000.44       82.10 o   0.6498E-04
  -1   8   7     7130.27     7372.91      161.27 o   0.1162E-04
   0   8   7       19.73        2.38       22.59 o   0.1876E-02
   1   8   7     1105.24     1139.99       61.03 o   0.1273E-03
   2   8   7     7363.65     7310.92      168.59 o   0.1122E-04
   3   8   7     2287.53     2315.85       55.98 o   0.7373E-04
   4   8   7     4120.90     3939.04      119.73 o   0.2666E-04
   5   8   7      813.74      822.33       43.54 o   0.2119E-03
   6   8   7      470.01      458.31       34.65 o   0.3764E-03
   7   8   7     3685.44     3397.29       97.97 o   0.3506E-04
   8   8   7      132.59       97.37       32.55 o   0.7273E-03
   9   8   7     7602.30     7365.74      322.67 o   0.6009E-05
  10   8   7       25.95       11.47       50.52 o   0.3849E-03
  11   8   7      151.53       39.83       73.61 o   0.1773E-03
  12   8   7     1551.95     1338.13      169.22 o   0.2934E-04
 -14   9   7     1030.56     1212.57      130.81 o   0.4686E-04
 -13   9   7      210.87      149.15       69.73 o   0.1865E-03
 -12   9   7      234.29      306.59       72.91 o   0.1619E-03
 -11   9   7       76.73      122.77       49.35 o   0.3643E-03
 -10   9   7       13.60       13.34       41.54 o   0.2468E-03
  -9   9   7      391.68      432.18       74.12 o   0.1471E-03
  -8   9   7     6136.66     5963.62      264.24 o   0.8793E-05
  -7   9   7     2937.29     3216.46      173.65 o   0.2167E-04
  -6   9   7      398.44      418.56       64.61 o   0.1832E-03
  -5   9   7     3222.08     3257.59      116.40 o   0.3279E-04
  -4   9   7     1450.63     1376.06       75.02 o   0.9075E-04
  -3   9   7      272.79      259.19       35.80 o   0.4815E-03
  -2   9   7     3239.08     3556.21      109.27 o   0.3280E-04
  -1   9   7       67.62       99.74       31.40 o   0.8051E-03
   0   9   7      517.24      452.52       45.53 o   0.2801E-03
   1   9   7     1452.81     1460.43       72.11 o   0.9207E-04
   2   9   7     2060.76     2058.80       87.28 o   0.6046E-04
   3   9   7    10319.05    10061.04      214.38 o   0.6623E-05
   4   9   7      752.56      786.96       52.80 o   0.1846E-03
   5   9   7      551.72      522.23       47.81 o   0.2507E-03
   6   9   7     1555.04     1440.20       63.50 o   0.1018E-03
   7   9   7      524.20      495.79       51.20 o   0.2356E-03
   8   9   7     2226.27     2181.72      104.74 o   0.4827E-04
   9   9   7      -35.68       12.90       43.73 o   0.5073E-03
  10   9   7      117.51       94.90       51.59 o   0.3383E-03
  11   9   7      229.78      280.74       73.54 o   0.1613E-03
  12   9   7      179.22       90.35       73.35 o   0.1745E-03
 -13  10   7     1157.73     1175.47      139.81 o   0.4194E-04
 -12  10   7      222.17      248.13       70.73 o   0.1750E-03
 -11  10   7      509.33      589.43       88.83 o   0.1030E-03
 -10  10   7      464.03      514.84       85.25 o   0.1130E-03
  -9  10   7      463.05      478.27       85.11 o   0.1143E-03
  -8  10   7      634.17      653.86       86.72 o   0.1036E-03
  -7  10   7     2664.31     2516.15      169.34 o   0.2451E-04
  -6  10   7      187.56      318.82       55.99 o   0.2525E-03
  -5  10   7     1057.16     1124.31       68.39 o   0.1150E-03
  -4  10   7      131.51       50.43       30.73 o   0.8574E-03
  -3  10   7     1806.96     1805.84       85.37 o   0.6776E-04
  -2  10   7       57.39       34.46       21.38 o   0.1734E-02
  -1  10   7      543.50      606.45       47.40 o   0.2414E-03
   0  10   7     2263.02     2352.45       95.85 o   0.5067E-04
   1  10   7      717.76      637.23       55.08 o   0.1915E-03
   2  10   7     5075.27     4795.84      147.95 o   0.1870E-04
   3  10   7      186.95      188.63       31.66 o   0.6412E-03
   4  10   7     1382.13     1450.44       77.26 o   0.8699E-04
   5  10   7       54.98       50.58       26.29 o   0.1191E-02
   6  10   7      -23.94        1.85       17.89 o   0.2891E-02
   7  10   7      201.65      184.65       32.29 o   0.6235E-03
   8  10   7      403.16      334.95       81.19 o   0.1299E-03
   9  10   7       81.49      110.16       49.48 o   0.3650E-03
  10  10   7      867.50      867.94      118.92 o   0.5835E-04
  11  10   7      219.14      312.56       72.80 o   0.1626E-03
 -12  11   7      469.18      486.62       62.23 o   0.1852E-03
 -11  11   7       75.35      106.22       31.67 o   0.7807E-03
 -10  11   7       14.70       34.84       47.07 o   0.1740E-03
  -9  11   7      806.63      884.66      103.23 o   0.7342E-04
  -8  11   7      660.77      629.68       91.42 o   0.9571E-04
  -7  11   7      750.08      750.97       91.86 o   0.9127E-04
  -6  11   7     5200.43     5157.87      243.01 o   0.1069E-04
  -5  11   7      465.48      624.43       75.04 o   0.1336E-03
  -4  11   7      760.72      851.84       49.46 o   0.1897E-03
  -3  11   7        8.12       14.71       17.99 o   0.1617E-02
  -2  11   7      330.47      302.22       34.35 o   0.4692E-03
  -1  11   7     4703.66     4710.99      145.73 o   0.1964E-04
   0  11   7     1563.02     1486.95       83.24 o   0.7754E-04
   1  11   7      762.66      788.98       59.82 o   0.1607E-03
   2  11   7      133.86      182.42       29.34 o   0.7415E-03
   3  11   7      381.89      394.51       43.63 o   0.3210E-03
   4  11   7      443.98      405.22       47.84 o   0.2783E-03
   5  11   7      381.90      346.89       45.81 o   0.3124E-03
   6  11   7       -6.14        7.91       18.07 o   0.1384E-02
   7  11   7       97.11       91.57       28.56 o   0.9228E-03
   8  11   7      905.40      862.03      112.71 o   0.6354E-04
   9  11   7      892.15      939.36      118.03 o   0.5822E-04
  10  11   7     2241.08     2182.86      189.21 o   0.2192E-04
  11  11   7      171.43       36.00       82.14 o   0.1433E-03
 -12  12   7       44.73       68.05       42.25 o   0.5110E-03
 -11  12   7        6.21       25.22       28.51 o   0.2307E-03
 -10  12   7       28.27       15.98       44.20 o   0.4975E-03
  -9  12   7     1022.33      942.72       83.59 o   0.9593E-04
  -8  12   7      235.07      245.95       42.54 o   0.3936E-03
  -7  12   7      783.71      769.70       71.67 o   0.1288E-03
  -6  12   7      627.93      731.46       63.20 o   0.1585E-03
  -5  12   7       24.25       16.35       28.39 o   0.1164E-02
  -4  12   7      205.34      249.47       31.29 o   0.5948E-03
  -3  12   7      355.81      291.02       36.10 o   0.4437E-03
  -2  12   7      464.48      508.08       41.01 o   0.3079E-03
  -1  12   7     2415.88     2503.55      107.31 o   0.4343E-04
   0  12   7      351.81      352.58       43.78 o   0.3331E-03
   1  12   7     1777.24     1800.06       91.81 o   0.6301E-04
   2  12   7     1493.62     1522.32       84.82 o   0.7598E-04
   3  12   7     1922.26     1789.26       97.80 o   0.5809E-04
   4  12   7       11.84       23.02       25.48 o   0.7607E-03
   5  12   7      406.52      376.48       51.31 o   0.2611E-03
   6  12   7     1711.90     1617.58       66.61 o   0.9039E-04
   7  12   7       65.77       17.12       32.52 o   0.8673E-03
   8  12   7       88.05      119.88       41.06 o   0.4986E-03
   9  12   7      573.15      449.08       99.78 o   0.8681E-04
  10  12   7      189.20      268.55       66.80 o   0.1928E-03
 -12  13   7      196.35      159.98       67.13 o   0.1996E-03
 -11  13   7     1058.66     1404.93      121.88 o   0.5072E-04
 -10  13   7      183.97      191.18       47.42 o   0.3564E-03
  -9  13   7      376.16      371.82       55.76 o   0.2348E-03
  -8  13   7      365.68      449.97       52.93 o   0.2424E-03
  -7  13   7       56.29       35.43       34.66 o   0.7551E-03
  -6  13   7     1195.88     1270.00       87.02 o   0.8189E-04
  -5  13   7      210.04      270.43       42.35 o   0.3932E-03
  -4  13   7      546.15      590.68       45.75 o   0.2525E-03
  -3  13   7       73.82       63.03       21.18 o   0.1562E-02
  -2  13   7     1677.83     1668.73       77.19 o   0.7851E-04
  -1  13   7     1057.13     1116.94       73.71 o   0.1063E-03
   0  13   7      684.73      578.84       61.80 o   0.1715E-03
   1  13   7     1221.89     1111.58       78.36 o   0.9667E-04
   2  13   7     1122.12     1075.28       77.21 o   0.1008E-03
   3  13   7       66.94       36.43       28.41 o   0.1066E-02
   4  13   7     1604.86     1577.52       94.12 o   0.6581E-04
   5  13   7      706.43      723.93       64.69 o   0.1518E-03
   6  13   7      764.29      840.14       47.18 o   0.1994E-03
   7  13   7      813.76      884.41       56.45 o   0.1624E-03
   8  13   7      465.23      395.78       85.80 o   0.1153E-03
   9  13   7        1.54       20.65       42.95 o   0.2797E-05
  10  13   7     1268.43     1184.09      146.63 o   0.3846E-04
 -11  14   7     1081.28     1048.45      128.69 o   0.4910E-04
 -10  14   7     1687.75     1747.73      156.56 o   0.3165E-04
  -9  14   7     1005.49      859.59       88.78 o   0.9060E-04
  -8  14   7      387.15      399.10       56.43 o   0.2269E-03
  -7  14   7      222.51      255.98       44.75 o   0.3662E-03
  -6  14   7       51.02       18.32       31.92 o   0.9092E-03
  -5  14   7      505.52      475.31       60.40 o   0.1925E-03
  -4  14   7      393.81      405.06       53.46 o   0.2433E-03
  -3  14   7      317.87      295.33       49.78 o   0.2939E-03
  -2  14   7     1605.36     1512.62      102.08 o   0.6041E-04
  -1  14   7      -30.24       37.50       42.67 o   0.5207E-03
   0  14   7     3693.30     3514.99      143.77 o   0.2484E-04
   1  14   7     1099.30      972.71       80.02 o   0.9984E-04
   2  14   7      243.38      269.79       41.25 o   0.4028E-03
   3  14   7      834.98      853.63       71.16 o   0.1254E-03
   4  14   7       20.01       54.66       27.02 o   0.1173E-02
   5  14   7      -19.08       26.60       39.34 o   0.4544E-03
   6  14   7     1068.99     1102.63       65.30 o   0.1217E-03
   7  14   7      640.74      708.21       64.57 o   0.1551E-03
   8  14   7       -9.64        7.23       26.43 o   0.7542E-03
   9  14   7     1202.36     1271.79       96.36 o   0.7164E-04
  -8  15   7       66.24       14.88       41.79 o   0.5444E-03
  -7  15   7        1.64       12.94       34.98 o   0.7150E-05
  -6  15   7     1840.72     1932.99      117.06 o   0.4599E-04
  -5  15   7      709.65      728.88       71.82 o   0.1319E-03
  -4  15   7     1047.81     1010.33       87.35 o   0.8867E-04
  -3  15   7      -13.19       32.04       36.71 o   0.3033E-03
  -2  15   7      432.59      517.40       56.22 o   0.2125E-03
  -1  15   7       52.58       91.12       37.15 o   0.6223E-03
   0  15   7       70.81       71.62       59.55 o   0.2667E-03
   1  15   7     2591.00     2433.90      194.64 o   0.2022E-04
   2  15   7       22.35       15.21       42.44 o   0.5403E-03
   3  15   7      816.47      795.83      112.69 o   0.6480E-04
   4  15   7       34.56        2.53       49.70 o   0.3989E-03
   5  15   7      -38.35        3.59       30.81 o   0.1008E-02
   6  15   7       17.19       38.37       34.53 o   0.3686E-03
  -6  16   7      272.98      180.31       78.04 o   0.1488E-03
  -5  16   7      770.64      730.92       79.88 o   0.1125E-03
  -4  16   7       76.20       82.19       37.65 o   0.6074E-03
  -3  16   7     1039.04     1178.87       89.52 o   0.8226E-04
  -2  16   7      105.49      103.71       41.46 o   0.4944E-03
  -1  16   7      313.93      336.41       53.14 o   0.2610E-03
   0  16   7      711.17      648.60      108.45 o   0.7150E-04
   1  16   7      185.27      244.90       64.81 o   0.2053E-03
   2  16   7     1286.11     1199.73      142.53 o   0.4017E-04
   3  16   7      570.71      528.44      102.51 o   0.8166E-04
   4  16   7      258.42      141.60       82.80 o   0.1353E-03
   5  16   7      -12.75        6.06       43.82 o   0.1759E-03
   6  16   7        8.67        5.89       38.93 o   0.1307E-03
  -1  17   7      178.61      197.06       44.65 o   0.3912E-03
   0  17   7      305.97      132.65       77.74 o   0.1513E-03
   1  17   7     1158.71     1131.99      141.33 o   0.4140E-04
   2  17   7        5.87        2.26       51.44 o   0.1971E-04
   3  17   7     1200.35     1176.29      148.99 o   0.3765E-04
   4  17   7     -182.89       29.19       83.85 o   0.1377E-03
   5  17   7      -43.88       54.00       72.91 o   0.1831E-03
 -16   0   8     1140.68     1026.91      137.07 o   0.4417E-04
 -14   0   8      312.30      396.95       48.54 o   0.2858E-03
 -12   0   8       76.70      161.40       31.34 o   0.7298E-03
 -10   0   8     5950.87     6010.68      240.03 o   0.9876E-05
  -8   0   8     2330.05     2841.82      133.40 o   0.3267E-04
  -6   0   8      198.77      298.83       38.24 o   0.4406E-03
  -4   0   8    18319.14    18393.52      372.78 o   0.2259E-05
  -2   0   8    31556.50    32079.24      373.28 o   0.1013E-05
   0   0   8    29735.01    30189.93      273.79 o   0.1204E-05
   2   0   8     4158.33     4125.53      148.90 o   0.2147E-04
   4   0   8    12484.58    12665.89      323.05 o   0.3874E-05
   6   0   8      280.66      350.30       52.50 o   0.2667E-03
   8   0   8      148.79       91.10       54.20 o   0.3065E-03
  10   0   8      466.22      383.05       84.60 o   0.1186E-03
  12   0   8     3565.05     3485.98      241.93 o   0.1289E-04
  14   0   8     1809.72     1928.04      191.44 o   0.2243E-04
 -16   1   8      409.44      357.95       49.56 o   0.2765E-03
 -15   1   8       17.82       26.96       27.20 o   0.1240E-02
 -14   1   8     1107.23     1117.20       60.33 o   0.1300E-03
 -13   1   8     3227.78     3367.19       97.37 o   0.3706E-04
 -12   1   8       48.40       59.99       19.09 o   0.1908E-02
 -11   1   8      798.47      899.85       52.01 o   0.1759E-03
 -10   1   8      260.10      269.25       31.14 o   0.5657E-03
  -9   1   8      577.09      481.94       52.60 o   0.2264E-03
  -8   1   8     1817.98     2004.39       83.64 o   0.6550E-04
  -7   1   8      265.68      272.90       33.43 o   0.5183E-03
  -6   1   8        7.24       35.59       20.31 o   0.4742E-03
  -5   1   8     3670.18     4293.53      103.03 o   0.2903E-04
  -4   1   8       65.90       83.13       15.20 o   0.2203E-02
  -3   1   8    12096.20    12087.11      133.14 o   0.6241E-05
  -2   1   8     7270.08     7241.85       90.71 o   0.1479E-04
  -1   1   8     4407.92     4535.97       56.27 o   0.3236E-04
   0   1   8     5802.37     5391.63       63.24 o   0.2366E-04
   1   1   8     1418.06     1495.06       25.51 o   0.1561E-03
   2   1   8      376.53      413.12       23.11 o   0.5589E-03
   3   1   8     7510.02     7792.10      159.40 o   0.1095E-04
   4   1   8      290.13      322.43       33.52 o   0.4833E-03
   5   1   8      657.12      577.57       35.95 o   0.3061E-03
   6   1   8       77.90       90.77       17.86 o   0.1759E-02
   7   1   8     3257.93     3219.15       88.53 o   0.4051E-04
   8   1   8      223.41      187.12       41.73 o   0.4282E-03
   9   1   8      148.63      179.82       38.71 o   0.5016E-03
  10   1   8      987.17     1083.68       83.57 o   0.9285E-04
  11   1   8       39.33       14.40       41.08 o   0.5710E-03
  12   1   8       35.70        4.73       35.17 o   0.7818E-03
  13   1   8     1589.22     1445.23      120.51 o   0.4906E-04
  14   1   8      545.24      410.20       82.66 o   0.1210E-03
 -16   2   8      230.23      238.52       54.12 o   0.2751E-03
 -15   2   8        3.98        2.31       25.52 o   0.1494E-03
 -14   2   8     1341.42     1418.67       76.08 o   0.8958E-04
 -13   2   8      563.21      528.93       47.67 o   0.2495E-03
 -12   2   8     1116.10     1240.17       75.10 o   0.9909E-04
 -11   2   8      365.86      312.15       37.07 o   0.4196E-03
 -10   2   8     1604.37     1747.40       67.89 o   0.8663E-04
  -9   2   8     2967.81     3055.29       88.23 o   0.4322E-04
  -8   2   8     1112.10     1229.56       50.25 o   0.1443E-03
  -7   2   8     2194.03     2339.61       88.75 o   0.5463E-04
  -6   2   8     2117.55     1999.50       83.00 o   0.6358E-04
  -5   2   8     2677.96     2694.21       88.21 o   0.4826E-04
  -4   2   8    16326.00    17701.54      202.71 o   0.3215E-05
  -3   2   8      513.38      576.09       29.02 o   0.3815E-03
  -2   2   8      104.82      110.63       15.34 o   0.1820E-02
  -1   2   8    15490.25    14487.39      129.87 o   0.4507E-05
   0   2   8     4079.32     4160.14       44.37 o   0.3803E-04
   1   2   8     1996.93     1957.32       35.89 o   0.1026E-03
   2   2   8    10522.49    10487.74      156.91 o   0.7340E-05
   3   2   8     3521.77     3893.50       74.41 o   0.3739E-04
   4   2   8       75.80       76.60       11.60 o   0.2817E-02
   5   2   8      137.41      149.53       13.09 o   0.1670E-02
   6   2   8      283.67      368.43       20.88 o   0.6752E-03
   7   2   8     4357.12     4088.34      104.38 o   0.2802E-04
   8   2   8     1785.32     1927.27       99.15 o   0.5639E-04
   9   2   8     2308.06     2400.85      119.18 o   0.3989E-04
  10   2   8      299.13      252.97       53.30 o   0.2740E-03
  11   2   8      919.16     1167.25       84.96 o   0.8979E-04
  12   2   8     2018.08     2004.17      129.56 o   0.3931E-04
  13   2   8      730.58      694.61       83.98 o   0.1063E-03
  14   2   8      276.21      140.61       90.92 o   0.1135E-03
 -16   3   8      167.05      154.54       46.35 o   0.3827E-03
 -15   3   8      743.63      869.36       77.92 o   0.1122E-03
 -14   3   8     1589.87     1580.67       83.05 o   0.7563E-04
 -13   3   8       67.95       92.66       28.55 o   0.9467E-03
 -12   3   8      676.31      809.29       58.90 o   0.1646E-03
 -11   3   8       32.00       20.28       26.11 o   0.1333E-02
 -10   3   8       50.75       78.60       25.34 o   0.1193E-02
  -9   3   8     5460.28     5267.88      144.24 o   0.1755E-04
  -8   3   8      810.83      845.70       50.23 o   0.1852E-03
  -7   3   8     3153.12     3518.06       94.31 o   0.3697E-04
  -6   3   8     2049.15     2350.34       69.50 o   0.6685E-04
  -5   3   8    32231.61    31452.77      599.59 o   0.8349E-06
  -4   3   8    13825.37    13522.55      224.20 o   0.4401E-05
  -3   3   8     2243.07     2401.76       75.10 o   0.6105E-04
  -2   3   8      302.52      280.93       16.77 o   0.8713E-03
  -1   3   8    31791.90    30921.08      230.25 o   0.1155E-05
   0   3   8    14652.63    14169.74      125.40 o   0.4790E-05
   1   3   8     8479.51     8536.76       99.28 o   0.1137E-04
   2   3   8      841.64      979.28       37.40 o   0.2136E-03
   3   3   8    21274.81    20513.11      427.73 o   0.1778E-05
   4   3   8      473.38      455.37       29.40 o   0.4315E-03
   5   3   8      321.23      381.39       21.18 o   0.6390E-03
   6   3   8      112.18      124.85       12.57 o   0.1967E-02
   7   3   8      176.94      188.94       24.59 o   0.8674E-03
   8   3   8     1048.59     1120.61       75.63 o   0.1033E-03
   9   3   8     1458.21     1602.24       95.73 o   0.6519E-04
  10   3   8     1175.18     1165.18       91.82 o   0.7845E-04
  11   3   8     1420.71     1407.32      105.44 o   0.6037E-04
  12   3   8     1196.35     1176.61      100.92 o   0.6870E-04
  13   3   8     4101.26     3968.35      191.95 o   0.1663E-04
  14   3   8      573.66      581.34      112.79 o   0.6849E-04
 -16   4   8       42.11       12.07       50.55 o   0.3819E-03
 -15   4   8       81.26      105.67       38.23 o   0.5742E-03
 -14   4   8     2471.02     2522.74      131.69 o   0.3442E-04
 -13   4   8      580.97      661.85       94.95 o   0.9005E-04
 -12   4   8      160.50      167.34       35.71 o   0.5665E-03
 -11   4   8     1275.74     1259.66       75.48 o   0.9570E-04
 -10   4   8      481.52      518.71       45.07 o   0.2742E-03
  -9   4   8       23.25       27.10       19.57 o   0.2190E-02
  -8   4   8      360.52      338.85       35.82 o   0.4263E-03
  -7   4   8     4322.90     4457.47      112.74 o   0.2523E-04
  -6   4   8     1703.30     1719.39       63.67 o   0.9022E-04
  -5   4   8      253.26      293.97       24.60 o   0.6904E-03
  -4   4   8    17319.21    17462.42      269.03 o   0.2884E-05
  -3   4   8     2913.24     2765.23       88.78 o   0.4611E-04
  -2   4   8     2080.15     1986.27       53.10 o   0.8672E-04
  -1   4   8     2120.42     1996.28       35.94 o   0.9864E-04
   0   4   8     4240.46     4359.56       63.08 o   0.3334E-04
   1   4   8      342.84      370.57       18.29 o   0.6964E-03
   2   4   8     6176.79     6623.35      176.99 o   0.1239E-04
   3   4   8       10.90       26.00       21.24 o   0.1962E-02
   4   4   8       29.03       37.65       14.86 o   0.3135E-02
   5   4   8      152.79      168.25       16.81 o   0.1315E-02
   6   4   8      195.09      203.79       18.99 o   0.1048E-02
   7   4   8      191.51      208.77       26.10 o   0.7785E-03
   8   4   8       12.04       13.94       32.98 o   0.4840E-03
   9   4   8      205.37      149.76       45.52 o   0.3899E-03
  10   4   8      443.53      404.26       60.51 o   0.2015E-03
  11   4   8      100.21       91.86       40.73 o   0.5161E-03
  12   4   8     5291.01     5028.59      211.34 o   0.1274E-04
  13   4   8      192.03      367.52       51.23 o   0.2807E-03
 -15   5   8       58.52       51.18       32.87 o   0.8107E-03
 -14   5   8      459.97      510.93       87.32 o   0.1087E-03
 -13   5   8      359.22      387.74       74.27 o   0.1494E-03
 -12   5   8      157.24      101.66       58.14 o   0.2679E-03
 -11   5   8       95.08      100.29       26.98 o   0.9853E-03
 -10   5   8      373.59      310.16       42.18 o   0.3571E-03
  -9   5   8      582.13      578.43       47.64 o   0.2408E-03
  -8   5   8      589.08      612.96       44.05 o   0.2550E-03
  -7   5   8      209.34      210.65       28.64 o   0.6914E-03
  -6   5   8     2095.36     1971.27       71.32 o   0.7268E-04
  -5   5   8     8157.68     7820.94      126.59 o   0.1172E-04
  -4   5   8      296.42      286.91       34.12 o   0.4907E-03
  -3   5   8    11955.71    11812.25      210.70 o   0.5487E-05
  -2   5   8     3709.39     3562.30       74.90 o   0.3914E-04
  -1   5   8       58.61       96.59        9.88 o   0.2943E-02
   0   5   8     2222.09     2199.87       44.73 o   0.8434E-04
   1   5   8     9900.71    10031.72      129.15 o   0.8407E-05
   2   5   8     1205.90     1267.14       56.54 o   0.1272E-03
   3   5   8    14813.71    14557.88      333.73 o   0.3207E-05
   4   5   8      638.48      596.74       41.74 o   0.2676E-03
   5   5   8      130.32      203.81       16.96 o   0.1227E-02
   6   5   8      703.91      652.11       34.17 o   0.2963E-03
   7   5   8     4500.31     4417.40      112.02 o   0.2512E-04
   8   5   8      990.27      856.00       75.18 o   0.1136E-03
   9   5   8      479.22      447.12       59.32 o   0.2016E-03
  10   5   8     1540.67     1588.09      104.70 o   0.5818E-04
  11   5   8     1018.88      928.76       92.55 o   0.8377E-04
  12   5   8      153.96      254.75       44.95 o   0.3741E-03
  13   5   8      411.11      405.97       69.25 o   0.1650E-03
 -15   6   8       34.65      163.49       44.66 o   0.4267E-03
 -14   6   8      702.97      518.20      103.04 o   0.8003E-04
 -13   6   8      686.93      579.98       98.79 o   0.8494E-04
 -12   6   8       18.37       34.11       48.22 o   0.2335E-03
 -11   6   8     2225.86     2312.58      161.89 o   0.2740E-04
 -10   6   8      254.69      189.96       57.33 o   0.2557E-03
  -9   6   8      535.10      564.21       48.39 o   0.2422E-03
  -8   6   8     1627.28     1528.76       74.77 o   0.8476E-04
  -7   6   8     2090.47     2155.83       77.81 o   0.6463E-04
  -6   6   8     1943.05     2102.96      125.20 o   0.4072E-04
  -5   6   8       70.54       74.10       22.47 o   0.1402E-02
  -4   6   8     2081.73     2093.77       83.51 o   0.6200E-04
  -3   6   8      269.49      210.59       22.19 o   0.8505E-03
  -2   6   8     6017.75     6521.14      101.86 o   0.1713E-04
  -1   6   8       80.83       75.80       14.12 o   0.2378E-02
   0   6   8     5135.55     5393.94       93.46 o   0.2243E-04
   1   6   8      370.87      369.94       32.49 o   0.4568E-03
   2   6   8     1461.96     1439.59       62.94 o   0.1044E-03
   3   6   8     1821.48     2086.62       99.04 o   0.5434E-04
   4   6   8     5764.19     5543.23      135.60 o   0.1734E-04
   5   6   8       12.29       11.59       13.22 o   0.4812E-02
   6   6   8     1519.51     1499.04       55.32 o   0.1114E-03
   7   6   8     1230.97     1177.73       66.89 o   0.1124E-03
   8   6   8      166.75      124.40       40.26 o   0.4937E-03
   9   6   8     5298.20     4951.81      186.10 o   0.1470E-04
  10   6   8      498.88      474.49       64.77 o   0.1745E-03
  11   6   8       91.56        7.67       47.18 o   0.4296E-03
  12   6   8     1178.97     1040.44      102.68 o   0.6910E-04
  13   6   8      111.92      131.42       45.26 o   0.4146E-03
 -15   7   8      601.39      801.19      104.62 o   0.7450E-04
 -14   7   8     1977.96     1977.69      174.03 o   0.2580E-04
 -13   7   8     2855.66     2526.92      201.20 o   0.1884E-04
 -12   7   8     1418.76     1265.18      138.45 o   0.4139E-04
 -11   7   8      350.96      251.13       69.88 o   0.1742E-03
 -10   7   8     1734.54     1755.35      142.37 o   0.3640E-04
  -9   7   8     3176.68     2876.77      184.86 o   0.2036E-04
  -8   7   8      936.29      962.12       99.73 o   0.7518E-04
  -7   7   8      307.80      280.53       60.80 o   0.2185E-03
  -6   7   8      365.45      345.66       60.57 o   0.2102E-03
  -5   7   8      274.26      229.12       37.42 o   0.4691E-03
  -4   7   8      992.19      946.58       59.65 o   0.1441E-03
  -3   7   8    13128.10    12480.78      177.56 o   0.5345E-05
  -2   7   8      522.22      580.02       29.22 o   0.3757E-03
  -1   7   8     3751.27     4002.10       79.80 o   0.3475E-04
   0   7   8     2988.78     2560.91       85.33 o   0.4926E-04
   1   7   8       26.19       13.78       19.46 o   0.2329E-02
   2   7   8     2224.54     2285.69       57.08 o   0.7428E-04
   3   7   8     2054.27     1922.85       65.96 o   0.7826E-04
   4   7   8      282.71      245.02       31.66 o   0.5637E-03
   5   7   8     7086.89     7090.55      128.28 o   0.1355E-04
   6   7   8      248.75      221.13       26.14 o   0.7278E-03
   7   7   8      405.62      354.41       43.10 o   0.3322E-03
   8   7   8      -56.03        3.19       53.88 o   0.3376E-03
   9   7   8     3430.43     3265.68      212.92 o   0.1591E-04
  10   7   8     1509.41     1447.91      150.31 o   0.3531E-04
  11   7   8       89.22      102.43       63.32 o   0.2330E-03
  12   7   8      732.99      585.39       83.72 o   0.1099E-03
  13   7   8      108.44       54.94       73.14 o   0.1798E-03
 -14   8   8      838.12      890.42      117.42 o   0.5950E-04
 -13   8   8       99.42       72.57       51.45 o   0.3470E-03
 -12   8   8     4203.48     4132.96      239.04 o   0.1225E-04
 -11   8   8      843.25      986.99      107.11 o   0.6774E-04
 -10   8   8      400.97      491.05       75.02 o   0.1411E-03
  -9   8   8      805.32      782.76       98.25 o   0.8109E-04
  -8   8   8     3894.98     3687.65      204.53 o   0.1591E-04
  -7   8   8      414.43      465.55       65.65 o   0.1749E-03
  -6   8   8      368.96      456.59       61.65 o   0.1949E-03
  -5   8   8      556.08      632.91       49.01 o   0.2287E-03
  -4   8   8     9579.30     9846.28      205.88 o   0.7112E-05
  -3   8   8      358.82      437.47       26.92 o   0.4963E-03
  -2   8   8    10503.05    10945.33      150.32 o   0.7151E-05
  -1   8   8      199.65      213.25       19.75 o   0.9925E-03
   0   8   8     2379.05     2296.66       77.59 o   0.6021E-04
   1   8   8     1803.82     1800.26       70.80 o   0.7974E-04
   2   8   8     2648.05     2595.55       75.92 o   0.5508E-04
   3   8   8     6139.17     5942.16      123.58 o   0.1694E-04
   4   8   8     2608.06     2442.36       94.23 o   0.4871E-04
   5   8   8     1576.31     1514.53       59.82 o   0.1035E-03
   6   8   8     4649.14     4574.23      108.13 o   0.2477E-04
   7   8   8      562.80      606.44       48.92 o   0.2315E-03
   8   8   8      -32.66       42.60       50.35 o   0.3778E-03
   9   8   8     1351.34     1593.26      135.77 o   0.4103E-04
  10   8   8     2582.26     2625.26      198.03 o   0.1938E-04
  11   8   8      192.54      255.31       68.97 o   0.1832E-03
  12   8   8      253.43      189.95       86.82 o   0.1225E-03
 -14   9   8       -5.46       46.71       53.11 o   0.1495E-04
 -13   9   8      454.79      311.01       90.06 o   0.1085E-03
 -12   9   8       67.68       89.94       55.72 o   0.2992E-03
 -11   9   8      198.32      136.27       70.90 o   0.1821E-03
 -10   9   8     1020.62      895.68      116.65 o   0.5918E-04
  -9   9   8      109.56      228.53       56.27 o   0.2688E-03
  -8   9   8      277.40      407.76       63.62 o   0.1933E-03
  -7   9   8      -51.12        3.85       48.19 o   0.4205E-03
  -6   9   8     6025.34     5693.07      247.38 o   0.9738E-05
  -5   9   8      165.60      151.30       32.24 o   0.6684E-03
  -4   9   8      274.92      193.48       37.14 o   0.4919E-03
  -3   9   8     1629.32     1646.34       80.31 o   0.7668E-04
  -2   9   8      722.35      794.06       37.87 o   0.2467E-03
  -1   9   8     5881.78     6047.59      152.74 o   0.1498E-04
   0   9   8     1144.07     1179.83       91.09 o   0.7949E-04
   1   9   8       25.00       20.29       13.55 o   0.4062E-02
   2   9   8     2419.47     2655.97       75.44 o   0.5594E-04
   3   9   8       10.70       28.77       17.26 o   0.2772E-02
   4   9   8     5732.01     5318.85      126.54 o   0.1867E-04
   5   9   8     3699.46     3599.07      122.26 o   0.2858E-04
   6   9   8     2973.72     2901.48       89.43 o   0.4426E-04
   7   9   8       46.67       47.06       22.82 o   0.1533E-02
   8   9   8       43.95       45.98       45.48 o   0.4554E-03
   9   9   8      101.07      200.39       41.11 o   0.4585E-03
  10   9   8     1633.37     1362.26      158.56 o   0.3248E-04
  11   9   8      248.35      355.14       78.45 o   0.1403E-03
  12   9   8       26.48       28.43       63.39 o   0.1720E-03
 -13  10   8      544.33      446.99       98.75 o   0.8872E-04
 -12  10   8       -7.27        2.81       47.66 o   0.4101E-04
 -11  10   8       67.65       26.38       50.85 o   0.3703E-03
 -10  10   8      408.96      344.57       76.87 o   0.1422E-03
  -9  10   8      -31.42       14.93       52.95 o   0.3495E-03
  -8  10   8       70.45        4.89       46.98 o   0.4379E-03
  -7  10   8     3367.72     3338.32      195.11 o   0.1790E-04
  -6  10   8     1217.54     1339.61      113.72 o   0.5605E-04
  -5  10   8      209.88      239.86       37.47 o   0.4774E-03
  -4  10   8       70.26       57.89       25.53 o   0.1207E-02
  -3  10   8     2142.14     2243.34       95.23 o   0.5283E-04
  -2  10   8    11776.79    11772.46      239.13 o   0.5169E-05
  -1  10   8       23.82       36.94       21.96 o   0.1748E-02
   0  10   8     2480.37     2478.94      101.64 o   0.4565E-04
   1  10   8       69.06       71.74       25.33 o   0.1184E-02
   2  10   8     1357.48     1330.56       76.00 o   0.9194E-04
   3  10   8      700.43      702.20       42.90 o   0.2394E-03
   4  10   8     5896.09     5723.45      133.60 o   0.1699E-04
   5  10   8     2655.93     2595.02       89.70 o   0.4874E-04
   6  10   8      191.88      231.46       27.26 o   0.7167E-03
   7  10   8      187.94      247.77       36.20 o   0.5011E-03
   8  10   8       34.90       23.38       41.63 o   0.5525E-03
   9  10   8      559.16      416.53       87.42 o   0.1098E-03
  10  10   8       -2.89        1.65       54.87 o   0.3682E-05
  11  10   8      240.53      297.68       80.82 o   0.1356E-03
 -12  11   8      133.67       83.84       45.46 o   0.4241E-03
 -11  11   8      108.43      155.26       52.10 o   0.3204E-03
 -10  11   8       28.33        4.90       47.02 o   0.4451E-03
  -9  11   8      153.83       43.64       62.84 o   0.2391E-03
  -8  11   8     2420.12     2333.29      173.42 o   0.2446E-04
  -7  11   8       40.88       51.02       50.81 o   0.3681E-03
  -6  11   8      620.22      587.43       84.36 o   0.1103E-03
  -5  11   8     1116.23     1055.41       75.09 o   0.1049E-03
  -4  11   8      192.77      157.29       34.39 o   0.5939E-03
  -3  11   8     2662.29     2557.36      109.52 o   0.4114E-04
  -2  11   8       27.33        5.56       20.26 o   0.2235E-02
  -1  11   8       47.22       26.07       20.52 o   0.1946E-02
   0  11   8      272.75      215.79       40.11 o   0.4321E-03
   1  11   8     3544.68     3495.00      128.18 o   0.2820E-04
   2  11   8      192.85      204.89       33.37 o   0.5845E-03
   3  11   8     1910.90     1767.34       95.10 o   0.6034E-04
   4  11   8      393.60      405.99       37.04 o   0.3810E-03
   5  11   8      608.21      640.98       45.54 o   0.2412E-03
   6  11   8      978.66     1020.67       54.92 o   0.1515E-03
   7  11   8       67.16       53.22       25.99 o   0.1190E-02
   8  11   8      304.63      266.46       69.88 o   0.1747E-03
   9  11   8      -37.82       31.73       48.49 o   0.4085E-03
  10  11   8     1240.42     1291.75      145.01 o   0.3875E-04
  11  11   8      516.39      321.63      109.41 o   0.7591E-04
 -12  12   8      148.53      211.25       58.09 o   0.2543E-03
 -11  12   8     2193.03     2145.25      125.05 o   0.3967E-04
 -10  12   8       15.79        2.02       29.43 o   0.1130E-02
  -9  12   8       77.83       72.99       38.50 o   0.5896E-03
  -8  12   8      146.10      269.41       34.60 o   0.5302E-03
  -7  12   8       83.30      155.08       30.68 o   0.7557E-03
  -6  12   8      373.93      234.18       51.96 o   0.2822E-03
  -5  12   8     1371.66     1410.12       70.64 o   0.9624E-04
  -4  12   8      139.27      198.15       26.47 o   0.8153E-03
  -3  12   8     1085.84     1026.92       61.78 o   0.1323E-03
  -2  12   8     1562.48     1639.98       72.39 o   0.8539E-04
  -1  12   8       71.98      127.88       23.42 o   0.1159E-02
   0  12   8     1797.39     1693.39       93.14 o   0.6355E-04
   1  12   8      160.84      163.46       31.74 o   0.6744E-03
   2  12   8     3446.01     3618.18      131.46 o   0.2718E-04
   3  12   8       53.77       86.22       27.00 o   0.1055E-02
   4  12   8       -9.38       17.94       20.26 o   0.1218E-02
   5  12   8      959.73      957.27       58.08 o   0.1483E-03
   6  12   8      150.05      135.44       24.50 o   0.9897E-03
   7  12   8     2602.98     2375.61      177.57 o   0.2330E-04
   8  12   8      -46.45        4.00       58.77 o   0.2853E-03
   9  12   8     1260.80      981.10      139.98 o   0.4262E-04
  10  12   8      167.89       99.41       68.76 o   0.1967E-03
 -12  13   8      246.58      250.50       67.52 o   0.1884E-03
 -11  13   8      128.15      134.14       58.23 o   0.2649E-03
 -10  13   8     1493.67     1568.81      104.65 o   0.5863E-04
  -9  13   8      -34.91        1.29       39.05 o   0.6408E-03
  -8  13   8      198.21      178.18       46.12 o   0.3742E-03
  -7  13   8      623.77      467.41       68.92 o   0.1559E-03
  -6  13   8      173.21      190.80       40.49 o   0.4580E-03
  -5  13   8      865.49      919.01       74.94 o   0.1139E-03
  -4  13   8      822.99      835.34       57.21 o   0.1632E-03
  -3  13   8     2632.16     2415.23       97.77 o   0.4726E-04
  -2  13   8       -4.12        7.21       21.05 o   0.3439E-03
  -1  13   8     1464.39     1600.44       72.51 o   0.8762E-04
   0  13   8      904.13      907.32       70.07 o   0.1240E-03
   1  13   8       32.77       25.07       27.09 o   0.1232E-02
   2  13   8        2.40       10.03       26.05 o   0.4995E-04
   3  13   8      190.68      185.99       37.47 o   0.5102E-03
   4  13   8      639.74      665.36       62.15 o   0.1662E-03
   5  13   8      215.09      223.13       37.16 o   0.4924E-03
   6  13   8     2144.91     2141.17       77.74 o   0.6460E-04
   7  13   8      880.29      898.50       77.41 o   0.1100E-03
   8  13   8      336.96      424.46       52.83 o   0.2492E-03
   9  13   8      236.18      168.07       74.65 o   0.1630E-03
  10  13   8       29.53       39.68       61.83 o   0.1898E-03
 -10  14   8      139.17       96.40       61.37 o   0.2446E-03
  -9  14   8      942.52     1009.30       88.00 o   0.8886E-04
  -8  14   8      105.40      100.92       38.43 o   0.5639E-03
  -7  14   8      -31.08        3.97       35.24 o   0.7821E-03
  -6  14   8      131.24      105.92       41.20 o   0.4928E-03
  -5  14   8      164.62      208.53       41.81 o   0.4311E-03
  -4  14   8       25.81        7.38       34.28 o   0.8242E-03
  -3  14   8     2370.54     2359.10       95.78 o   0.5020E-04
  -2  14   8      643.75      660.47       50.89 o   0.2105E-03
  -1  14   8      148.02      208.32       32.67 o   0.6145E-03
   0  14   8      679.97      711.15       64.38 o   0.1543E-03
   1  14   8      148.29       88.89       37.44 o   0.5829E-03
   2  14   8     4183.48     4097.48      156.70 o   0.2052E-04
   3  14   8       10.17        0.99       24.34 o   0.1177E-02
   4  14   8      -18.17        6.32       27.26 o   0.1296E-02
   5  14   8       37.01       25.53       30.11 o   0.1011E-02
   6  14   8       25.24       40.61       27.92 o   0.1135E-02
   7  14   8     1035.87     1233.75      117.44 o   0.5529E-04
   8  14   8       56.25       42.66       52.38 o   0.3474E-03
   9  14   8      196.38       16.64       70.21 o   0.1942E-03
  -8  15   8      346.65      524.94       80.74 o   0.1251E-03
  -7  15   8      381.66      489.28       59.66 o   0.2005E-03
  -6  15   8      562.14      584.25       69.59 o   0.1489E-03
  -5  15   8      189.57      112.39       48.26 o   0.3663E-03
  -4  15   8      527.11      536.67       63.98 o   0.1718E-03
  -3  15   8      963.10      929.68       82.90 o   0.9825E-04
  -2  15   8      112.82      141.60       39.53 o   0.5139E-03
  -1  15   8       32.09       30.86       33.06 o   0.8468E-03
   0  15   8      445.79      436.51       92.42 o   0.1008E-03
   1  15   8     2133.71     2202.77      176.39 o   0.2452E-04
   2  15   8       37.21       76.46       53.45 o   0.3292E-03
   3  15   8      -32.52        3.24       45.87 o   0.4670E-03
   4  15   8      605.19      701.79       94.80 o   0.8923E-04
   5  15   8       22.99        4.49       34.34 o   0.8270E-03
   6  15   8      137.12      157.65       50.15 o   0.3382E-03
  -5  16   8      920.01      913.26       85.55 o   0.9512E-04
  -4  16   8      409.10      363.64       61.01 o   0.2043E-03
  -3  16   8      119.03      128.99       44.03 o   0.4343E-03
  -2  16   8     1434.66     1226.33      105.39 o   0.6253E-04
  -1  16   8       51.38       60.37       44.32 o   0.4698E-03
   0  16   8      411.73      382.14       61.97 o   0.1980E-03
   1  16   8      -44.61       67.66       52.60 o   0.3405E-03
   2  16   8        7.89       11.77       61.47 o   0.1743E-04
   3  16   8      618.80      725.93      104.81 o   0.7533E-04
   4  16   8     1543.05     1239.15      157.01 o   0.3360E-04
   5  16   8      106.95       95.73       36.22 o   0.6248E-03
   0  17   8      124.40       56.99       50.97 o   0.3541E-03
   1  17   8     1603.30     1301.47      171.97 o   0.2859E-04
   2  17   8       43.36       13.89       59.31 o   0.2790E-03
   3  17   8       -9.51        2.61       60.70 o   0.2666E-04
 -15   0   9       25.54       32.53       39.83 o   0.5976E-03
 -13   0   9      799.23      898.63       71.14 o   0.1240E-03
 -11   0   9     1885.54     2040.16      143.02 o   0.3447E-04
  -9   0   9    11622.94    11850.76      344.37 o   0.3918E-05
  -7   0   9     2237.62     2113.65      125.66 o   0.3946E-04
  -5   0   9    12096.38    11687.54      298.92 o   0.4410E-05
  -3   0   9    29854.72    30203.41      372.86 o   0.1116E-05
  -1   0   9     5689.26     5833.43      108.52 o   0.1876E-04
   1   0   9    10801.05    10424.79      121.35 o   0.7857E-05
   3   0   9     1411.27     1307.20       95.71 o   0.7001E-04
   5   0   9     1285.59     1601.13      100.49 o   0.6270E-04
   7   0   9     9020.65     9125.47      316.53 o   0.5340E-05
   9   0   9       13.41       22.43       40.95 o   0.2532E-03
  11   0   9      759.10      637.00      114.54 o   0.6509E-04
  13   0   9      253.53      336.50       86.48 o   0.1188E-03
 -16   1   9      296.95      287.01       56.73 o   0.2442E-03
 -15   1   9       52.58       58.27       28.75 o   0.1012E-02
 -14   1   9       36.14       10.79       27.01 o   0.1275E-02
 -13   1   9       25.16        1.10       23.71 o   0.1702E-02
 -12   1   9      404.87      456.37       41.42 o   0.3233E-03
 -11   1   9       30.83       35.28       20.02 o   0.2014E-02
 -10   1   9    12594.97    13005.40      208.65 o   0.4928E-05
  -9   1   9     2651.13     2830.29      107.74 o   0.3985E-04
  -8   1   9       20.14       20.42       21.78 o   0.1885E-02
  -7   1   9     3221.72     3292.48      108.99 o   0.3436E-04
  -6   1   9     3736.36     3966.99      111.40 o   0.2886E-04
  -5   1   9      653.38      724.33       44.94 o   0.2295E-03
  -4   1   9     3354.04     3258.11       76.96 o   0.4296E-04
  -3   1   9     1613.23     1664.34       42.68 o   0.1180E-03
  -2   1   9     7586.26     7603.25       96.74 o   0.1361E-04
  -1   1   9       56.90       70.50        9.80 o   0.3499E-02
   0   1   9    13493.38    13209.65      117.30 o   0.5473E-05
   1   1   9        6.36        0.03        6.52 o   0.2063E-01
   2   1   9      420.49      445.05       19.56 o   0.5701E-03
   3   1   9      529.35      590.48       42.01 o   0.2764E-03
   4   1   9      138.53      193.24       28.59 o   0.7493E-03
   5   1   9       86.82       97.14       19.73 o   0.1523E-02
   6   1   9     7117.32     7833.02      186.66 o   0.1008E-04
   7   1   9      -48.56        0.91       34.32 o   0.8160E-03
   8   1   9     1612.13     1646.52       95.81 o   0.6342E-04
   9   1   9      -44.33       37.90       39.62 o   0.5943E-03
  10   1   9     1153.40     1217.58       92.81 o   0.7668E-04
  11   1   9       -7.37       10.51       35.12 o   0.1424E-03
  12   1   9     1042.56     1022.67       96.80 o   0.7662E-04
  13   1   9      472.10      383.68       74.43 o   0.1464E-03
 -16   2   9      203.03      194.68       44.70 o   0.3872E-03
 -15   2   9       12.39       25.74       32.49 o   0.4570E-03
 -14   2   9       16.29       28.66       23.37 o   0.1624E-02
 -13   2   9       99.26      201.30       27.61 o   0.7972E-03
 -12   2   9      194.94      213.27       37.94 o   0.4870E-03
 -11   2   9     4556.08     4787.68      123.06 o   0.2224E-04
 -10   2   9      150.24      175.55       26.20 o   0.8488E-03
  -9   2   9     2330.26     2334.90       78.62 o   0.5945E-04
  -8   2   9       18.45       21.15       20.25 o   0.2148E-02
  -7   2   9      232.87      296.26       35.65 o   0.4747E-03
  -6   2   9      872.57      891.91       53.96 o   0.1669E-03
  -5   2   9     6979.54     6787.50      154.23 o   0.1280E-04
  -4   2   9     7062.63     7083.65      120.61 o   0.1393E-04
  -3   2   9     3802.73     3929.38       80.35 o   0.3500E-04
  -2   2   9      519.18      454.46       22.25 o   0.5029E-03
  -1   2   9     9126.68     9223.84      104.69 o   0.9995E-05
   0   2   9     5596.83     5254.98       67.47 o   0.2427E-04
   1   2   9      602.97      615.64       20.80 o   0.4094E-03
   2   2   9      769.22      786.39       26.38 o   0.2986E-03
   3   2   9     6422.51     6600.15       86.33 o   0.1736E-04
   4   2   9      180.47      197.20       15.27 o   0.1257E-02
   5   2   9     3068.35     3044.97       62.62 o   0.5141E-04
   6   2   9      488.54      517.78       22.16 o   0.4737E-03
   7   2   9     7447.84     7388.79      201.18 o   0.9782E-05
   8   2   9     2604.71     2513.48      121.76 o   0.3731E-04
   9   2   9     1083.12     1142.25       83.03 o   0.9103E-04
  10   2   9     1464.57     1257.77      102.34 o   0.6447E-04
  11   2   9       84.69      128.88       41.27 o   0.4924E-03
  12   2   9      130.05      138.92       42.96 o   0.4468E-03
  13   2   9      656.32      590.27       88.09 o   0.1025E-03
 -16   3   9       30.07        9.71       36.41 o   0.7284E-03
 -15   3   9      136.75      123.52       42.07 o   0.4666E-03
 -14   3   9     3304.34     3211.39      150.97 o   0.2518E-04
 -13   3   9     1000.27     1039.79       77.39 o   0.1035E-03
 -12   3   9       16.91       49.74       20.97 o   0.1825E-02
 -11   3   9      126.64      176.43       28.38 o   0.7842E-03
 -10   3   9     4792.96     4588.92      142.07 o   0.2027E-04
  -9   3   9      107.05      105.83       25.45 o   0.1048E-02
  -8   3   9    11454.08    11557.81      212.63 o   0.5678E-05
  -7   3   9       24.31       50.52       16.73 o   0.2509E-02
  -6   3   9     4397.12     4222.28      176.30 o   0.1762E-04
  -5   3   9     9107.25     8317.24      182.87 o   0.8908E-05
  -4   3   9     2342.99     2382.24       81.96 o   0.5697E-04
  -3   3   9      268.14      156.22       29.92 o   0.6827E-03
  -2   3   9       19.29        5.58        9.71 o   0.8130E-02
  -1   3   9     2091.31     1847.29       37.71 o   0.1038E-03
   0   3   9    10118.29     9693.19       99.59 o   0.9148E-05
   1   3   9     4086.04     3896.53       65.67 o   0.3684E-04
   2   3   9      845.81     1087.00       38.98 o   0.1958E-03
   3   3   9     1261.65     1067.73       49.54 o   0.1517E-03
   4   3   9       78.23       51.18       18.09 o   0.2000E-02
   5   3   9      259.34      249.05       19.57 o   0.8794E-03
   6   3   9     6409.88     6370.55       85.45 o   0.1800E-04
   7   3   9      921.49      960.48       70.49 o   0.1205E-03
   8   3   9       39.48       70.57       33.15 o   0.7861E-03
   9   3   9      514.94      541.66       60.07 o   0.1877E-03
  10   3   9     4841.71     4603.10      186.27 o   0.1559E-04
  11   3   9      350.67      344.85       59.71 o   0.2160E-03
  12   3   9      193.57      157.42       56.32 o   0.2725E-03
  13   3   9      786.74      743.38       91.51 o   0.9147E-04
 -15   4   9      360.24      229.33       60.24 o   0.2248E-03
 -14   4   9      105.93      129.74       53.93 o   0.3070E-03
 -13   4   9     1949.45     1704.07      159.80 o   0.3039E-04
 -12   4   9      315.73      262.87       67.81 o   0.1838E-03
 -11   4   9      890.57      780.00       65.47 o   0.1411E-03
 -10   4   9      255.15      250.16       36.31 o   0.4826E-03
  -9   4   9     1791.88     1743.58       80.20 o   0.7307E-04
  -8   4   9     2337.81     2400.44       86.83 o   0.5414E-04
  -7   4   9    12887.92    12609.86      218.95 o   0.4907E-05
  -6   4   9     1051.86      881.09       49.69 o   0.1732E-03
  -5   4   9     4519.99     4479.75       89.73 o   0.2806E-04
  -4   4   9      402.45      404.77       36.47 o   0.3849E-03
  -3   4   9     1445.06     1472.40       64.21 o   0.1017E-03
  -2   4   9     2636.01     2481.85       63.12 o   0.6294E-04
  -1   4   9    15194.03    13557.76      150.93 o   0.4747E-05
   0   4   9     6498.96     6333.86       85.54 o   0.1792E-04
   1   4   9     3022.78     3212.88       56.29 o   0.5151E-04
   2   4   9    10543.23    10335.26      147.29 o   0.7603E-05
   3   4   9     9531.88    10042.53      255.65 o   0.6040E-05
   4   4   9      362.14      414.42       31.43 o   0.4516E-03
   5   4   9     2398.04     2275.06       58.21 o   0.7178E-04
   6   4   9     1215.21     1201.74       42.48 o   0.1590E-03
   7   4   9     4435.12     4205.11      153.21 o   0.2034E-04
   8   4   9       92.29       17.72       35.77 o   0.7142E-03
   9   4   9     7052.13     7004.31      216.66 o   0.9665E-05
  10   4   9       29.07       69.40       40.65 o   0.5512E-03
  11   4   9     1115.55     1123.24       96.57 o   0.7465E-04
  12   4   9       43.63       60.24       37.55 o   0.6386E-03
  13   4   9       78.40        4.09       52.06 o   0.3582E-03
 -15   5   9     1131.59     1149.08       96.20 o   0.7447E-04
 -14   5   9      502.35      477.38       92.98 o   0.9819E-04
 -13   5   9     1184.87     1311.93      129.21 o   0.4652E-04
 -12   5   9      160.20      234.45       50.55 o   0.3142E-03
 -11   5   9        9.91       39.31       41.49 o   0.1313E-03
 -10   5   9     2056.34     2033.64       91.65 o   0.5794E-04
  -9   5   9     1889.98     1859.86       82.43 o   0.6830E-04
  -8   5   9     1157.05     1173.14       60.56 o   0.1257E-03
  -7   5   9      522.53      526.83       39.71 o   0.3068E-03
  -6   5   9     9879.78     9437.88      174.95 o   0.7953E-05
  -5   5   9     4873.80     5002.29      134.41 o   0.1993E-04
  -4   5   9     4390.60     4770.40      122.88 o   0.2263E-04
  -3   5   9     1587.11     1694.94       69.14 o   0.8701E-04
  -2   5   9     1811.94     1729.61       52.69 o   0.9969E-04
  -1   5   9     2597.18     2517.99       61.70 o   0.6318E-04
   0   5   9     1851.59     1624.46       41.95 o   0.1148E-03
   1   5   9      116.71      113.31       13.61 o   0.1927E-02
   2   5   9     7789.49     7861.76      160.47 o   0.1069E-04
   3   5   9       60.12       43.93       26.49 o   0.1190E-02
   4   5   9    12122.28    11852.10      317.13 o   0.4163E-05
   5   5   9      521.39      443.62       30.24 o   0.4175E-03
   6   5   9      312.42      275.98       25.45 o   0.6576E-03
   7   5   9      325.36      359.11       43.37 o   0.3395E-03
   8   5   9     1715.32     1585.50      101.32 o   0.5953E-04
   9   5   9     4882.60     4768.38      179.41 o   0.1589E-04
  10   5   9     2703.87     2557.11      139.03 o   0.3156E-04
  11   5   9       98.16       14.20       42.27 o   0.5245E-03
  12   5   9        8.25       32.61       56.09 o   0.2744E-04
  13   5   9       96.20       28.66       48.86 o   0.3948E-03
 -15   6   9      568.87      567.32      100.62 o   0.8364E-04
 -14   6   9      -95.37        1.01       63.29 o   0.2440E-03
 -13   6   9     1266.06     1392.15      137.78 o   0.4146E-04
 -12   6   9     7770.51     7343.35      324.87 o   0.5947E-05
 -11   6   9      481.31      503.97       82.32 o   0.1197E-03
 -10   6   9      482.98      456.94       74.94 o   0.1409E-03
  -9   6   9      927.00      945.66      100.97 o   0.7413E-04
  -8   6   9     3428.98     3220.96      107.72 o   0.3458E-04
  -7   6   9     3403.36     3307.13      100.73 o   0.3590E-04
  -6   6   9     2964.23     3054.81      156.34 o   0.2515E-04
  -5   6   9      949.25     1009.34       59.38 o   0.1420E-03
  -4   6   9     3108.29     3025.15      104.27 o   0.3786E-04
  -3   6   9      111.79       61.79       18.83 o   0.1730E-02
  -2   6   9     2494.65     2472.45       62.97 o   0.6456E-04
  -1   6   9      189.41      187.10       18.38 o   0.1120E-02
   0   6   9       58.12       81.16       15.26 o   0.2255E-02
   1   6   9     5416.37     5427.76       80.69 o   0.2290E-04
   2   6   9      791.00      765.19       34.99 o   0.2602E-03
   3   6   9     9246.70     9313.60      254.58 o   0.6446E-05
   4   6   9     8109.51     7846.35      168.62 o   0.1025E-04
   5   6   9     3934.67     3754.89       88.71 o   0.3400E-04
   6   6   9     1931.16     1846.39       62.48 o   0.8476E-04
   7   6   9     1786.77     1662.77      133.61 o   0.4028E-04
   8   6   9      173.46      111.00       65.43 o   0.2144E-03
   9   6   9      857.63      887.66       78.51 o   0.1087E-03
  10   6   9      380.39      412.38       57.44 o   0.2201E-03
  11   6   9     3529.75     3126.55      167.43 o   0.2218E-04
  12   6   9       42.77       30.73       41.53 o   0.5484E-03
  13   6   9      211.42       66.68       77.18 o   0.1590E-03
 -14   7   9     1600.06     1524.43      157.16 o   0.3243E-04
 -13   7   9       38.17       20.95       50.37 o   0.3829E-03
 -12   7   9     2490.94     2367.28      182.98 o   0.2246E-04
 -11   7   9       46.04       23.88       45.62 o   0.4615E-03
 -10   7   9      912.17      960.37      104.07 o   0.7062E-04
  -9   7   9      385.72      364.14       72.46 o   0.1561E-03
  -8   7   9       13.76       17.94       29.93 o   0.8450E-03
  -7   7   9      195.12      254.71       53.98 o   0.2758E-03
  -6   7   9      908.27      880.38       90.18 o   0.8918E-04
  -5   7   9      439.30      528.05       44.51 o   0.2803E-03
  -4   7   9     1388.49     1289.80       72.16 o   0.9771E-04
  -3   7   9     4037.54     3909.45       88.85 o   0.3253E-04
  -2   7   9      201.45      209.63       20.43 o   0.9733E-03
  -1   7   9     3855.69     3971.26       82.88 o   0.3392E-04
   0   7   9     4081.47     4059.42       87.57 o   0.3174E-04
   1   7   9      671.41      712.12       43.92 o   0.2351E-03
   2   7   9     3449.21     3326.00       74.65 o   0.4262E-04
   3   7   9      284.28      292.08       26.52 o   0.6347E-03
   4   7   9     7828.79     7484.97      169.75 o   0.1074E-04
   5   7   9     1067.75     1109.23       47.11 o   0.1619E-03
   6   7   9     5188.20     5042.90      111.05 o   0.2177E-04
   7   7   9     1452.86     1452.32      126.67 o   0.4609E-04
   8   7   9     1266.32      992.74      124.26 o   0.5164E-04
   9   7   9     3255.79     2854.44      209.19 o   0.1700E-04
  10   7   9      299.41      270.40       73.98 o   0.1583E-03
  11   7   9      854.56      523.94      128.82 o   0.5355E-04
  12   7   9     1136.30     1242.21      147.81 o   0.3798E-04
 -14   8   9      221.71      201.80       67.76 o   0.1918E-03
 -13   8   9      455.81      404.28       90.81 o   0.1046E-03
 -12   8   9      202.53      110.07       71.37 o   0.1817E-03
 -11   8   9     5477.27     5219.33      271.12 o   0.9148E-05
 -10   8   9      633.46      721.55       93.56 o   0.9043E-04
  -9   8   9     1079.95      961.14      112.95 o   0.6123E-04
  -8   8   9      517.82      633.04       78.72 o   0.1229E-03
  -7   8   9      -17.36        6.39       41.49 o   0.4048E-03
  -6   8   9      293.14      351.89       61.31 o   0.2094E-03
  -5   8   9     2921.81     3011.21      110.90 o   0.3661E-04
  -4   8   9       43.17       29.99       24.88 o   0.1397E-02
  -3   8   9     2668.23     2877.69      101.91 o   0.4142E-04
  -2   8   9        3.57        8.66       20.79 o   0.2722E-03
  -1   8   9     1656.36     1751.34       54.86 o   0.9951E-04
   0   8   9       45.23       79.33       14.93 o   0.2383E-02
   1   8   9      285.49      250.60       29.06 o   0.6118E-03
   2   8   9       23.51       23.42       15.60 o   0.3217E-02
   3   8   9     4211.73     4168.63      101.95 o   0.2849E-04
   4   8   9     1868.60     1752.08       81.49 o   0.7118E-04
   5   8   9      225.80      191.77       31.60 o   0.6254E-03
   6   8   9      100.50       48.75       19.28 o   0.1782E-02
   7   8   9      275.30      277.80       61.58 o   0.2159E-03
   8   8   9      319.37      210.84       72.18 o   0.1680E-03
   9   8   9      363.10      373.18       76.40 o   0.1434E-03
  10   8   9      696.66      675.12      109.15 o   0.7049E-04
  11   8   9      113.90       51.91       64.62 o   0.2282E-03
  12   8   9      -44.09       39.78       61.41 o   0.2573E-03
 -13   9   9      123.54       89.53       71.65 o   0.1843E-03
 -12   9   9      596.97      707.56       93.95 o   0.9045E-04
 -11   9   9      162.94      120.76       62.58 o   0.2320E-03
 -10   9   9      284.75      238.36       68.00 o   0.1857E-03
  -9   9   9      114.00       30.47       59.58 o   0.2692E-03
  -8   9   9     3841.52     4034.60      211.29 o   0.1480E-04
  -7   9   9     1836.65     1758.12      141.61 o   0.3645E-04
  -6   9   9     1256.12     1243.06      110.87 o   0.5892E-04
  -5   9   9      219.33      203.95       35.62 o   0.5290E-03
  -4   9   9       -6.44       13.68       22.93 o   0.5914E-03
  -3   9   9     1855.02     2012.64       87.56 o   0.6221E-04
  -2   9   9     1345.78     1358.08       73.02 o   0.9502E-04
  -1   9   9      258.37      255.61       24.89 o   0.7188E-03
   0   9   9      733.56      708.25       38.86 o   0.2555E-03
   1   9   9     1555.22     1500.27       69.18 o   0.9298E-04
   2   9   9      685.00      701.79       40.90 o   0.2505E-03
   3   9   9        7.94       34.52       18.46 o   0.6539E-03
   4   9   9     2321.33     2343.95       79.37 o   0.5912E-04
   5   9   9      824.76      801.03       59.46 o   0.1590E-03
   6   9   9     3421.74     3343.86       95.78 o   0.3690E-04
   7   9   9      560.10      522.25       81.91 o   0.1187E-03
   8   9   9      740.79      655.68      100.05 o   0.8150E-04
   9   9   9      611.38      505.87      100.72 o   0.8411E-04
  10   9   9     1642.14     1694.92      164.79 o   0.2946E-04
  11   9   9      126.20        9.68       77.64 o   0.1622E-03
 -13  10   9      561.07      658.80      107.00 o   0.7409E-04
 -12  10   9      266.93      192.69       73.93 o   0.1636E-03
 -11  10   9      297.10      243.34       72.76 o   0.1645E-03
 -10  10   9     1147.40     1093.58      125.44 o   0.5054E-04
  -9  10   9     1687.84     1277.68      149.27 o   0.3605E-04
  -8  10   9     1389.36     1436.88      129.57 o   0.4486E-04
  -7  10   9     1628.26     1712.67      136.34 o   0.3928E-04
  -6  10   9     1944.90     2026.82      145.36 o   0.3364E-04
  -5  10   9      122.65      174.55       33.34 o   0.6366E-03
  -4  10   9      326.73      290.71       42.57 o   0.3657E-03
  -3  10   9      144.61      144.24       32.88 o   0.6647E-03
  -2  10   9      145.89       76.88       31.58 o   0.7779E-03
  -1  10   9      232.73      220.31       34.46 o   0.5387E-03
   0  10   9     3218.35     3267.01      118.85 o   0.3208E-04
   1  10   9     1070.82     1026.17       51.14 o   0.1575E-03
   2  10   9      354.82      349.52       32.60 o   0.4678E-03
   3  10   9      763.71      691.23       46.06 o   0.2213E-03
   4  10   9     1379.77     1259.10       63.00 o   0.1126E-03
   5  10   9     2154.80     2066.79       82.03 o   0.6288E-04
   6  10   9        2.65        8.28       16.14 o   0.4108E-03
   7  10   9      724.77      689.63       95.33 o   0.8759E-04
   8  10   9        3.38       43.10       42.74 o   0.1367E-04
   9  10   9      848.56      947.82      114.55 o   0.6129E-04
  10  10   9       66.53       23.18       61.13 o   0.2602E-03
  11  10   9     1838.16     1818.32      180.57 o   0.2486E-04
 -12  11   9     1289.28     1073.55      147.25 o   0.3863E-04
 -11  11   9       93.30       85.67       60.42 o   0.2561E-03
 -10  11   9      337.70      353.34       75.54 o   0.1475E-03
  -9  11   9     1895.69     2041.65      162.28 o   0.2866E-04
  -8  11   9     4383.23     4106.58      237.52 o   0.1229E-04
  -7  11   9     3088.63     2861.18      193.94 o   0.1913E-04
  -6  11   9      440.51      441.43       76.37 o   0.1386E-03
  -5  11   9       76.37       59.95       30.44 o   0.8950E-03
  -4  11   9      157.68      156.56       32.88 o   0.6487E-03
  -3  11   9       14.02       58.06       23.43 o   0.1491E-02
  -2  11   9      435.78      461.31       47.30 o   0.2729E-03
  -1  11   9     1031.72     1026.16       57.41 o   0.1433E-03
   0  11   9     1415.47     1570.61       81.55 o   0.7914E-04
   1  11   9      127.04      139.56       32.61 o   0.6851E-03
   2  11   9     1345.29     1370.81       80.13 o   0.8586E-04
   3  11   9     2132.80     2011.22       78.91 o   0.6611E-04
   4  11   9     7759.74     7472.46      161.74 o   0.1111E-04
   5  11   9        3.49       32.87       19.92 o   0.2642E-03
   6  11   9       59.41       31.63       19.27 o   0.2041E-02
   7  11   9      295.93      272.86       65.79 o   0.1933E-03
   8  11   9      272.13      345.45       68.84 o   0.1748E-03
   9  11   9       40.97       36.73       53.68 o   0.3344E-03
  10  11   9      509.47      513.69      102.67 o   0.8210E-04
 -12  12   9      -67.05        1.80       61.82 o   0.2572E-03
 -11  12   9      112.98      206.34       38.79 o   0.4940E-03
 -10  12   9      101.84       60.13       58.64 o   0.2738E-03
  -9  12   9      951.51      834.87      119.62 o   0.5771E-04
  -8  12   9      379.27      365.52       76.30 o   0.1438E-03
  -7  12   9     1214.38     1023.43      125.92 o   0.5055E-04
  -6  12   9      172.58      232.45       57.34 o   0.2553E-03
  -5  12   9      749.44      848.34       66.22 o   0.1395E-03
  -4  12   9     3002.15     3060.58      104.24 o   0.3807E-04
  -3  12   9     1188.23     1165.59       64.82 o   0.1173E-03
  -2  12   9      932.72     1018.14       57.77 o   0.1460E-03
  -1  12   9       35.93       49.61       20.43 o   0.1832E-02
   0  12   9     1635.03     1790.58       92.08 o   0.6401E-04
   1  12   9      912.96      872.54       68.10 o   0.1294E-03
   2  12   9      968.43      949.41       72.79 o   0.1154E-03
   3  12   9     1849.08     1795.37       98.20 o   0.5817E-04
   4  12   9      412.57      434.80       50.70 o   0.2560E-03
   5  12   9      363.61      307.98       37.98 o   0.4102E-03
   6  12   9      708.45      853.43       51.96 o   0.1836E-03
   7  12   9      312.35      315.07       51.72 o   0.2753E-03
   8  12   9      -28.80        3.16       43.35 o   0.5230E-03
   9  12   9      913.16      765.01      121.23 o   0.5721E-04
  10  12   9      267.23      321.17       79.40 o   0.1384E-03
 -11  13   9      333.60      344.09       81.54 o   0.1300E-03
 -10  13   9      182.92      165.53       47.29 o   0.3649E-03
  -9  13   9      -25.01       18.02       37.43 o   0.6856E-03
  -8  13   9     1153.85     1110.49       90.39 o   0.8148E-04
  -7  13   9       92.42       89.86       39.18 o   0.5570E-03
  -6  13   9       27.39       19.80       37.29 o   0.6878E-03
  -5  13   9      433.14      392.86       43.71 o   0.3148E-03
  -4  13   9      105.37       83.38       28.01 o   0.9550E-03
  -3  13   9     2042.16     2091.47       87.74 o   0.5974E-04
  -2  13   9      234.59      245.62       34.10 o   0.5309E-03
  -1  13   9      384.00      350.23       40.05 o   0.3668E-03
   0  13   9      823.27      757.14       55.86 o   0.1733E-03
   1  13   9      486.29      486.01       54.71 o   0.2202E-03
   2  13   9       33.14       47.00       30.63 o   0.9461E-03
   3  13   9     1505.53     1351.11       92.25 o   0.7182E-04
   4  13   9      515.58      452.25       55.51 o   0.2182E-03
   5  13   9      174.60      166.69       41.20 o   0.4559E-03
   6  13   9      732.30     1050.08       64.59 o   0.1336E-03
   7  13   9      113.70      147.80       46.21 o   0.3944E-03
   8  13   9      221.85      209.23       42.46 o   0.4106E-03
   9  13   9      -19.13       98.06       69.39 o   0.4026E-04
 -10  14   9       -0.17       37.90      172.61 o   0.2816E-09
  -9  14   9      133.94      149.06       58.38 o   0.2612E-03
  -8  14   9      165.95      267.75       44.04 o   0.3794E-03
  -7  14   9      -22.98       15.23       30.25 o   0.1035E-02
  -6  14   9       85.51        4.62       39.47 o   0.6071E-03
  -5  14   9      325.10      453.17       52.60 o   0.2473E-03
  -4  14   9     1091.61     1183.63       68.06 o   0.1128E-03
  -3  14   9      161.15      154.86       32.42 o   0.6620E-03
  -2  14   9      553.59      621.25       47.51 o   0.2375E-03
  -1  14   9      204.15      215.90       32.31 o   0.5964E-03
   0  14   9      395.88      341.09       43.85 o   0.3304E-03
   1  14   9      449.09      462.49       55.84 o   0.2196E-03
   2  14   9      470.00      431.86       55.65 o   0.2224E-03
   3  14   9      599.89      667.10       63.88 o   0.1612E-03
   4  14   9      562.64      520.74       61.96 o   0.1799E-03
   5  14   9      883.22      791.18       77.23 o   0.1139E-03
   6  14   9      395.06      292.17       80.60 o   0.1335E-03
   7  14   9      341.65      418.98       73.93 o   0.1495E-03
   8  14   9      291.30      311.54       69.73 o   0.1726E-03
  -7  15   9      215.40      264.93       49.06 o   0.3172E-03
  -6  15   9        9.35        8.76       35.32 o   0.2238E-03
  -5  15   9     1693.99     1692.93      111.48 o   0.5176E-04
  -4  15   9      548.59      420.86       68.07 o   0.1640E-03
  -3  15   9     2148.03     2329.31      123.16 o   0.3939E-04
  -2  15   9      398.79      541.10       54.78 o   0.2186E-03
  -1  15   9       33.94       57.71       31.84 o   0.8652E-03
   0  15   9      542.09      433.09       63.45 o   0.1813E-03
   1  15   9     2611.41     2399.42      196.89 o   0.1990E-04
   2  15   9      698.45      782.07      102.36 o   0.7677E-04
   3  15   9      550.51      471.62       91.55 o   0.1004E-03
   4  15   9     1323.23     1256.66      138.05 o   0.4189E-04
   5  15   9      170.66      198.10       43.08 o   0.4142E-03
  -4  16   9       94.64      136.39       42.08 o   0.4702E-03
  -3  16   9      674.67      601.72       74.01 o   0.1329E-03
  -2  16   9       47.27       69.99       32.31 o   0.8192E-03
  -1  16   9      185.56      225.14       45.35 o   0.3731E-03
   0  16   9      255.26      359.14       45.23 o   0.3293E-03
   1  16   9     2244.49     2200.75      189.02 o   0.2193E-04
   2  16   9     2717.46     2428.13      206.86 o   0.1830E-04
   3  16   9      784.45      678.23      110.35 o   0.6862E-04
   4  16   9      -22.00      153.07       56.53 o   0.4385E-04
   5  16   9     1920.37     1877.67      117.51 o   0.4588E-04
 -16   0  10     1196.96     1201.33       98.57 o   0.7060E-04
 -14   0  10       28.07       13.67       30.87 o   0.9956E-03
 -12   0  10      -21.99       34.31       33.73 o   0.8177E-03
 -10   0  10     6298.45     6358.65      256.37 o   0.8823E-05
  -8   0  10      503.90      480.09       68.07 o   0.1621E-03
  -6   0  10     1905.17     2292.90      114.17 o   0.4425E-04
  -4   0  10     7764.48     7793.03      154.64 o   0.1101E-04
  -2   0  10     8264.67     8042.22      147.69 o   0.1066E-04
   0   0  10     1701.57     1625.73       42.59 o   0.1177E-03
   2   0  10     2950.09     2797.11      135.07 o   0.3098E-04
   4   0  10    10130.12     9522.29      300.20 o   0.5315E-05
   6   0  10     2927.26     3094.58      169.19 o   0.2270E-04
   8   0  10     3302.10     3246.71      199.09 o   0.1763E-04
  10   0  10        2.67       40.50       43.82 o   0.7737E-05
  12   0  10     1305.78     1262.90      153.23 o   0.3535E-04
 -16   1  10       30.08       10.50       40.77 o   0.5846E-03
 -15   1  10       25.86       71.66       38.16 o   0.6183E-03
 -14   1  10      236.16      247.86       34.04 o   0.5292E-03
 -13   1  10       30.40       12.34       22.32 o   0.1816E-02
 -12   1  10       60.74       68.80       24.95 o   0.1231E-02
 -11   1  10      681.50      785.19       48.52 o   0.2044E-03
 -10   1  10      722.21      765.87       61.35 o   0.1588E-03
  -9   1  10     1614.11     1694.94       85.48 o   0.7098E-04
  -8   1  10     3852.40     4022.52      129.02 o   0.2528E-04
  -7   1  10     3574.03     3875.22      117.63 o   0.2844E-04
  -6   1  10      682.21      614.58       49.37 o   0.2210E-03
  -5   1  10     4278.84     4910.53      117.04 o   0.2307E-04
  -4   1  10     4056.32     4137.47       88.77 o   0.3128E-04
  -3   1  10    48192.19    48344.20      395.22 o   0.4932E-06
  -2   1  10     9186.46     8752.35      112.75 o   0.1033E-04
  -1   1  10     3535.48     3370.31       61.03 o   0.4544E-04
   0   1  10     2267.03     2208.27       39.45 o   0.8686E-04
   1   1  10     1073.94     1182.04       24.40 o   0.2079E-03
   2   1  10      146.90      103.54       13.52 o   0.1905E-02
   3   1  10     2172.69     2290.26       85.67 o   0.5735E-04
   4   1  10      807.47      727.19       57.54 o   0.1704E-03
   5   1  10       10.62        2.42       22.81 o   0.1655E-02
   6   1  10       26.48       23.22       26.76 o   0.1274E-02
   7   1  10     3041.70     2892.08      127.02 o   0.3242E-04
   8   1  10       -2.68       41.17       32.76 o   0.2485E-04
   9   1  10      716.31      687.24       73.42 o   0.1297E-03
  10   1  10      474.73      457.01       62.02 o   0.1885E-03
  11   1  10       -1.75       11.75       40.96 o   0.4343E-05
  12   1  10       91.48      173.69       40.89 o   0.4761E-03
  13   1  10     2967.55     2937.31      170.10 o   0.2290E-04
 -16   2  10      477.69      487.32       66.47 o   0.1681E-03
 -15   2  10      134.74      131.09       40.86 o   0.4859E-03
 -14   2  10      470.27      564.73       59.70 o   0.1896E-03
 -13   2  10      161.11       74.47       43.16 o   0.4631E-03
 -12   2  10      190.69      254.59       37.01 o   0.4855E-03
 -11   2  10      457.50      487.10       40.72 o   0.3154E-03
 -10   2  10     2101.82     2147.84       79.17 o   0.6404E-04
  -9   2  10      503.94      538.14       50.08 o   0.2384E-03
  -8   2  10      585.02      632.68       52.18 o   0.2113E-03
  -7   2  10      540.53      529.77       47.68 o   0.2513E-03
  -6   2  10     5600.71     6009.90      145.06 o   0.1582E-04
  -5   2  10     2415.84     2196.24       72.07 o   0.6495E-04
  -4   2  10     5408.67     5731.39      105.92 o   0.1977E-04
  -3   2  10       79.20      131.50       14.01 o   0.1865E-02
  -2   2  10    18349.70    16845.32      178.45 o   0.3282E-05
  -1   2  10      128.28      134.56       16.38 o   0.1536E-02
   0   2  10     4582.98     4719.34       82.43 o   0.2760E-04
   1   2  10     1748.78     1617.19       36.24 o   0.1241E-03
   2   2  10      381.12      409.55       19.72 o   0.6108E-03
   3   2  10     2528.85     2534.44       51.00 o   0.6897E-04
   4   2  10       29.37       21.47       21.64 o   0.1866E-02
   5   2  10     1519.73     1455.55       80.48 o   0.8165E-04
   6   2  10     4017.56     4184.30       98.03 o   0.2950E-04
   7   2  10     3652.74     3718.49      140.55 o   0.2481E-04
   8   2  10       64.73        7.87       37.51 o   0.6743E-03
   9   2  10      853.55      756.33       77.79 o   0.1146E-03
  10   2  10     3059.91     2899.27      149.88 o   0.2682E-04
  11   2  10      490.42      478.02       71.49 o   0.1508E-03
  12   2  10      731.12      660.99       85.64 o   0.1040E-03
  13   2  10       25.40       66.64       46.59 o   0.4310E-03
 -16   3  10      762.05      812.51      114.76 o   0.6300E-04
 -15   3  10      235.81      239.55       51.16 o   0.3002E-03
 -14   3  10      -75.76       16.59       62.53 o   0.2492E-03
 -13   3  10     2443.82     2414.33      181.20 o   0.2272E-04
 -12   3  10       22.15       59.73       29.53 o   0.9931E-03
 -11   3  10      548.11      509.46       52.42 o   0.2262E-03
 -10   3  10      102.78      156.21       28.14 o   0.8374E-03
  -9   3  10     2546.06     2730.84       94.72 o   0.4598E-04
  -8   3  10      -29.72        2.63       24.40 o   0.1592E-02
  -7   3  10    13389.20    13809.21      359.83 o   0.3258E-05
  -6   3  10      560.06      662.72       64.73 o   0.1596E-03
  -5   3  10     4880.05     5389.58      130.14 o   0.1924E-04
  -4   3  10      525.39      349.14       41.20 o   0.3365E-03
  -3   3  10      389.44      496.66       24.92 o   0.4830E-03
  -2   3  10      405.09      333.29       20.92 o   0.6503E-03
  -1   3  10     1657.25     1714.87       40.25 o   0.1170E-03
   0   3  10     1828.71     1744.29       42.94 o   0.1094E-03
   1   3  10     9745.53     9478.91      116.47 o   0.9227E-05
   2   3  10      558.43      562.12       30.08 o   0.3675E-03
   3   3  10     2581.56     2619.15       74.29 o   0.5588E-04
   4   3  10     4272.35     4169.81       73.99 o   0.3283E-04
   5   3  10      106.44      131.89       15.49 o   0.1663E-02
   6   3  10     1501.29     1391.55       59.66 o   0.1100E-03
   7   3  10     1038.18      954.53       74.99 o   0.1100E-03
   8   3  10       49.90       12.51       32.83 o   0.8713E-03
   9   3  10       36.78       31.86       31.50 o   0.9204E-03
  10   3  10      986.49     1084.35       87.35 o   0.8773E-04
  11   3  10      462.95      505.78       67.13 o   0.1646E-03
  12   3  10       20.92      119.35       41.80 o   0.5010E-03
  13   3  10     2954.35     2835.95      167.36 o   0.2367E-04
 -15   4  10      524.12      495.93       69.54 o   0.1553E-03
 -14   4  10      928.94      836.26      120.67 o   0.5692E-04
 -13   4  10      852.70      841.32      111.15 o   0.6555E-04
 -12   4  10       10.79        8.34       43.95 o   0.1247E-03
 -11   4  10     1825.02     1873.33       92.07 o   0.6145E-04
 -10   4  10      455.03      472.51       44.74 o   0.2878E-03
  -9   4  10       98.28      159.12       24.18 o   0.1008E-02
  -8   4  10      432.88      434.26       37.69 o   0.3597E-03
  -7   4  10     3609.53     3707.09      103.08 o   0.3222E-04
  -6   4  10     6600.08     6707.22      136.60 o   0.1419E-04
  -5   4  10      392.22      371.49       27.61 o   0.5165E-03
  -4   4  10     3173.38     3223.28      102.52 o   0.3674E-04
  -3   4  10     1528.17     1503.83       67.76 o   0.9481E-04
  -2   4  10      530.67      575.37       28.29 o   0.3837E-03
  -1   4  10     2643.49     2548.21       44.24 o   0.7061E-04
   0   4  10     3975.51     4260.41       66.39 o   0.3437E-04
   1   4  10     1418.06     1282.33       39.05 o   0.1519E-03
   2   4  10      180.59      172.26       16.47 o   0.1269E-02
   3   4  10      259.56      282.52       25.62 o   0.6757E-03
   4   4  10      349.96      367.99       51.59 o   0.2645E-03
   5   4  10     1151.25     1199.46       54.42 o   0.1361E-03
   6   4  10       67.58       43.12       18.21 o   0.2098E-02
   7   4  10      213.51      149.51       41.08 o   0.4566E-03
   8   4  10       29.85       21.35       23.88 o   0.1568E-02
   9   4  10      553.02      591.93       65.75 o   0.1612E-03
  10   4  10     4552.45     4756.17      183.66 o   0.1581E-04
  11   4  10     3228.50     3246.65      163.32 o   0.2294E-04
  12   4  10      626.29      688.39       81.56 o   0.1127E-03
  13   4  10       54.59       54.57       47.69 o   0.4116E-03
 -15   5  10       48.48      162.16       41.73 o   0.4758E-03
 -14   5  10      314.19      321.31       78.42 o   0.1405E-03
 -13   5  10      119.15       44.97       55.78 o   0.3022E-03
 -12   5  10     1113.41     1209.02      121.80 o   0.5215E-04
 -11   5  10      189.21      223.76       60.80 o   0.2313E-03
 -10   5  10      111.36       38.20       58.85 o   0.2745E-03
  -9   5  10      296.65      270.20       35.69 o   0.4722E-03
  -8   5  10     2088.46     2190.47       82.78 o   0.6105E-04
  -7   5  10     4014.22     3965.74      108.58 o   0.2874E-04
  -6   5  10     9559.93     9431.73      171.12 o   0.8152E-05
  -5   5  10     6574.36     6510.33      161.49 o   0.1311E-04
  -4   5  10     1970.54     2088.36       81.99 o   0.6411E-04
  -3   5  10     9225.93     9505.36      187.33 o   0.7844E-05
  -2   5  10     1737.57     1706.23       53.38 o   0.1011E-03
  -1   5  10     2089.86     2018.13       46.22 o   0.9113E-04
   0   5  10     1814.75     1575.63       43.88 o   0.1164E-03
   1   5  10     4371.66     4250.38       72.79 o   0.3219E-04
   2   5  10     6631.95     6389.82       95.91 o   0.1711E-04
   3   5  10     2341.21     2279.44      118.75 o   0.4077E-04
   4   5  10     6205.80     6839.06      218.12 o   0.1011E-04
   5   5  10     2841.75     2784.78       70.40 o   0.5341E-04
   6   5  10     2611.56     2434.08       92.22 o   0.4956E-04
   7   5  10      306.85      322.15       44.56 o   0.3394E-03
   8   5  10      109.18      138.29       39.13 o   0.5237E-03
   9   5  10     1553.18     1599.88      104.22 o   0.5811E-04
  10   5  10     1392.53     1421.98      104.53 o   0.6105E-04
  11   5  10     2059.40     1835.45      131.96 o   0.3921E-04
  12   5  10      149.97      141.84       51.78 o   0.3224E-03
  13   5  10      -21.67        8.27       59.23 o   0.1523E-03
 -15   6  10      314.85      453.92       84.24 o   0.1196E-03
 -14   6  10      -19.16        0.91       48.59 o   0.2631E-03
 -13   6  10     1872.30     1593.47      163.96 o   0.2963E-04
 -12   6  10       65.11       10.19       49.07 o   0.4019E-03
 -11   6  10      959.50      926.10      108.58 o   0.6625E-04
 -10   6  10       -0.32       16.04       37.86 o   0.1217E-06
  -9   6  10       -0.99       29.01       21.06 o   0.1270E-05
  -8   6  10     1013.62     1006.73      104.35 o   0.6910E-04
  -7   6  10     1351.24     1433.10      112.25 o   0.5542E-04
  -6   6  10     8388.15     8420.96      280.45 o   0.6452E-05
  -5   6  10     4521.77     4664.07      135.62 o   0.2114E-04
  -4   6  10     3107.42     3246.38      108.06 o   0.3531E-04
  -3   6  10     4537.79     4512.99      128.24 o   0.2259E-04
  -2   6  10     3572.31     3630.09       79.60 o   0.3808E-04
  -1   6  10     2137.43     2159.67       59.33 o   0.7667E-04
   0   6  10     1483.79     1565.60       39.49 o   0.1308E-03
   1   6  10     5132.01     5320.05       80.69 o   0.2387E-04
   2   6  10     4077.73     3929.85       73.64 o   0.3525E-04
   3   6  10     4633.06     4606.94      129.77 o   0.2189E-04
   4   6  10     2287.30     2320.82      128.49 o   0.3708E-04
   5   6  10      255.29      242.16       23.54 o   0.7732E-03
   6   6  10      666.60      706.16       36.21 o   0.2770E-03
   7   6  10      893.54      876.95      101.16 o   0.7514E-04
   8   6  10     2067.30     2011.58      157.07 o   0.2989E-04
   9   6  10      897.25      958.55      116.52 o   0.5925E-04
  10   6  10     1202.23     1253.05       98.29 o   0.6995E-04
  11   6  10      144.87      118.86       47.83 o   0.3767E-03
  12   6  10      290.05      212.98       61.40 o   0.2232E-03
 -14   7  10       60.99       50.56       52.47 o   0.3441E-03
 -13   7  10       33.40       14.05       50.91 o   0.3774E-03
 -12   7  10      345.15      365.21       78.17 o   0.1387E-03
 -11   7  10      105.42       60.19       51.28 o   0.3518E-03
 -10   7  10       72.33       25.17       37.43 o   0.6599E-03
  -9   7  10     1064.95      997.13      111.09 o   0.6258E-04
  -8   7  10      581.55      585.00       84.19 o   0.1113E-03
  -7   7  10      762.84      707.15       90.63 o   0.9389E-04
  -6   7  10     2763.52     2675.08      160.04 o   0.2585E-04
  -5   7  10     2444.66     2536.11      100.50 o   0.4572E-04
  -4   7  10     2998.88     3037.30      108.99 o   0.3680E-04
  -3   7  10     3096.06     3194.83       78.26 o   0.4448E-04
  -2   7  10       -5.51        0.51       14.80 o   0.2523E-02
  -1   7  10     3930.13     3885.94       85.73 o   0.3383E-04
   0   7  10     2185.77     2117.57       63.55 o   0.7417E-04
   1   7  10       31.36       19.46       15.37 o   0.3306E-02
   2   7  10       39.03       29.58       13.82 o   0.3509E-02
   3   7  10     2160.41     2132.62       88.32 o   0.5797E-04
   4   7  10      602.61      610.53       46.50 o   0.2407E-03
   5   7  10      165.24      157.02       22.67 o   0.1020E-02
   6   7  10     3880.25     3789.93       94.93 o   0.3269E-04
   7   7  10      704.53      700.19       89.87 o   0.9596E-04
   8   7  10       41.80       27.00       41.95 o   0.5406E-03
   9   7  10     1721.06     1566.88      153.03 o   0.3346E-04
  10   7  10       -6.41       34.26       50.02 o   0.2623E-04
  11   7  10      -30.05       45.87       68.10 o   0.1409E-03
  12   7  10      808.10      668.55      128.11 o   0.5318E-04
 -14   8  10       18.71       12.81       51.65 o   0.1960E-03
 -13   8  10     1398.62     1297.92      150.84 o   0.3596E-04
 -12   8  10      319.32      199.46       78.70 o   0.1448E-03
 -11   8  10      344.02      343.91       79.82 o   0.1348E-03
 -10   8  10     3051.66     3089.20      198.62 o   0.1814E-04
  -9   8  10      707.69      728.89       95.34 o   0.8698E-04
  -8   8  10     4333.23     4113.51      220.72 o   0.1360E-04
  -7   8  10       -2.15       34.76       39.48 o   0.7594E-05
  -6   8  10      504.17      477.88       51.07 o   0.2408E-03
  -5   8  10      773.35      830.07       60.05 o   0.1566E-03
  -4   8  10     6461.08     6275.70      170.32 o   0.1304E-04
  -3   8  10      309.53      321.02       38.43 o   0.4087E-03
  -2   8  10     4122.85     4164.16      129.10 o   0.2429E-04
  -1   8  10       -7.07        3.02       13.27 o   0.5306E-02
   0   8  10      132.71      111.06       20.40 o   0.1313E-02
   1   8  10      498.76      503.12       33.71 o   0.3664E-03
   2   8  10       21.80       18.87       15.94 o   0.3202E-02
   3   8  10     3798.52     3904.74       98.53 o   0.3147E-04
   4   8  10      253.70      188.86       29.66 o   0.6642E-03
   5   8  10      626.55      642.76       50.94 o   0.2129E-03
   6   8  10      491.49      467.44       46.63 o   0.2717E-03
   7   8  10      433.25      459.49       71.43 o   0.1535E-03
   8   8  10      -16.48       27.47       46.98 o   0.2203E-03
   9   8  10      238.87      211.04       67.18 o   0.1934E-03
  10   8  10      649.88      735.26      105.10 o   0.7458E-04
  11   8  10      654.83      558.14      118.00 o   0.6313E-04
 -13   9  10       29.28       43.37       42.52 o   0.5212E-03
 -12   9  10       46.38       68.24       48.91 o   0.3898E-03
 -11   9  10      152.88      114.83       63.66 o   0.2261E-03
 -10   9  10      145.10      171.77       56.09 o   0.2760E-03
  -9   9  10     3190.77     3090.68      201.63 o   0.1764E-04
  -8   9  10     1301.44     1173.50      125.48 o   0.4933E-04
  -7   9  10     9479.04     8856.86      338.18 o   0.4972E-05
  -6   9  10      157.97      198.07       33.70 o   0.5932E-03
  -5   9  10      943.54      927.65       68.24 o   0.1262E-03
  -4   9  10       61.44       75.32       27.60 o   0.1040E-02
  -3   9  10      756.97      701.05       58.36 o   0.1721E-03
  -2   9  10      110.02      109.93       26.76 o   0.9665E-03
  -1   9  10     1249.52     1301.76       70.91 o   0.1010E-03
   0   9  10       -4.83        3.97       13.26 o   0.2957E-02
   1   9  10      160.59      149.58       28.55 o   0.7943E-03
   2   9  10      665.34      662.21       41.36 o   0.2557E-03
   3   9  10       -9.30       29.38       18.28 o   0.2522E-02
   4   9  10      832.68      796.52       48.70 o   0.1945E-03
   5   9  10       73.67       57.59       21.93 o   0.1515E-02
   6   9  10      955.82      875.34       97.97 o   0.7846E-04
   7   9  10      247.61      254.34       61.22 o   0.2221E-03
   8   9  10      627.65      586.95       95.03 o   0.9095E-04
   9   9  10     1224.18     1021.49      137.64 o   0.4370E-04
  10   9  10     1008.90      762.17      128.85 o   0.5125E-04
  11   9  10     1259.34      986.24      155.29 o   0.3570E-04
 -12  10  10       10.45       47.26       51.50 o   0.6176E-04
 -11  10  10     1334.78     1450.77      141.46 o   0.3928E-04
 -10  10  10      146.32       38.14       59.55 o   0.2661E-03
  -9  10  10     1328.81     1421.55      135.79 o   0.4200E-04
  -8  10  10    10252.40    10284.63      372.90 o   0.4054E-05
  -7  10  10       73.39       90.46       44.22 o   0.4548E-03
  -6  10  10     2227.66     2216.65      157.09 o   0.2893E-04
  -5  10  10     2311.78     2223.22      106.87 o   0.4639E-04
  -4  10  10      347.47      304.23       43.62 o   0.3475E-03
  -3  10  10     1252.08     1213.25       75.69 o   0.9719E-04
  -2  10  10    11339.12    10965.48      242.28 o   0.5520E-05
  -1  10  10      -19.40        1.57       26.42 o   0.1390E-02
   0  10  10     5025.84     5031.36      150.17 o   0.1801E-04
   1  10  10     1346.35     1525.96       79.70 o   0.8283E-04
   2  10  10     1142.45     1067.32       54.85 o   0.1434E-03
   3  10  10      267.76      257.16       29.73 o   0.5996E-03
   4  10  10       -7.87       15.49       18.51 o   0.1459E-02
   5  10  10      957.84     1020.56       55.31 o   0.1516E-03
   6  10  10       44.02       29.40       35.75 o   0.7268E-03
   7  10  10     2479.32     2499.26      172.59 o   0.2416E-04
   8  10  10     1512.57     1263.06      144.80 o   0.3829E-04
   9  10  10      113.58      132.54       55.84 o   0.2869E-03
  10  10  10      870.43      889.91      126.31 o   0.5262E-04
  11  10  10       52.82        0.71       67.44 o   0.2174E-03
 -11  11  10       81.79       14.49       59.51 o   0.2743E-03
 -10  11  10       76.43      105.07       49.10 o   0.3722E-03
  -9  11  10     1761.20     1708.39      156.06 o   0.3184E-04
  -8  11  10      788.96      873.64      108.35 o   0.6823E-04
  -7  11  10     2834.10     3105.81      187.68 o   0.1984E-04
  -6  11  10      208.22      100.77       63.03 o   0.2288E-03
  -5  11  10      608.10      560.13       59.32 o   0.1854E-03
  -4  11  10      167.47      142.69       34.87 o   0.6051E-03
  -3  11  10       61.94       75.73       24.80 o   0.1219E-02
  -2  11  10      936.12      966.31       67.44 o   0.1260E-03
  -1  11  10     3024.56     3157.00      119.55 o   0.3306E-04
   0  11  10     4688.45     4880.63      124.24 o   0.2160E-04
   1  11  10       -0.61       24.27       14.73 o   0.5310E-05
   2  11  10       56.62       21.16       26.72 o   0.1239E-02
   3  11  10      235.36      209.54       37.78 o   0.4814E-03
   4  11  10     1498.77     1516.14       69.03 o   0.9328E-04
   5  11  10     1072.92     1052.55       60.84 o   0.1329E-03
   6  11  10     1327.77     1398.18       87.40 o   0.7729E-04
   7  11  10      -33.15       13.08       43.16 o   0.5212E-03
   8  11  10      473.08      402.21       85.88 o   0.1148E-03
   9  11  10      438.18      303.94       90.82 o   0.1073E-03
  10  11  10      -44.85       20.71       50.23 o   0.3839E-03
 -11  12  10      615.70      539.60      103.97 o   0.7910E-04
 -10  12  10      -58.04       29.41       57.28 o   0.2949E-03
  -9  12  10      533.89      523.32       95.29 o   0.9292E-04
  -8  12  10     1889.98     1920.05      162.61 o   0.2896E-04
  -7  12  10     1975.08     2169.68      161.57 o   0.2833E-04
  -6  12  10     2701.17     2446.84      183.98 o   0.2185E-04
  -5  12  10      848.49      939.07       71.35 o   0.1210E-03
  -4  12  10      690.76      618.67       62.22 o   0.1672E-03
  -3  12  10      431.19      441.39       51.36 o   0.2496E-03
  -2  12  10     2430.14     2493.29       92.81 o   0.4976E-04
  -1  12  10      572.38      550.38       46.64 o   0.2509E-03
   0  12  10     1876.70     1852.98       80.84 o   0.6987E-04
   1  12  10      174.07      213.26       36.75 o   0.5134E-03
   2  12  10      346.57      298.46       47.03 o   0.3155E-03
   3  12  10      390.76      338.29       49.80 o   0.2801E-03
   4  12  10      322.21      339.24       46.19 o   0.3165E-03
   5  12  10       -7.72        6.81       27.01 o   0.4456E-03
   6  12  10      306.13      244.39       48.99 o   0.3129E-03
   7  12  10      244.70      236.03       45.09 o   0.3643E-03
   8  12  10      778.95      721.62       75.77 o   0.1216E-03
   9  12  10      205.68      206.83       69.05 o   0.1859E-03
  10  12  10     1112.75      795.99      143.29 o   0.4226E-04
 -11  13  10        3.94       32.79       47.12 o   0.1260E-04
 -10  13  10      626.15      936.92       93.35 o   0.8641E-04
  -9  13  10      279.82      397.59       54.89 o   0.2431E-03
  -8  13  10       -5.96       22.49       37.14 o   0.7452E-04
  -7  13  10      832.53      814.53       78.91 o   0.1108E-03
  -6  13  10       12.42        6.63       35.85 o   0.3716E-03
  -5  13  10     1734.13     1681.02       84.48 o   0.7112E-04
  -4  13  10       89.62      190.57       30.98 o   0.7046E-03
  -3  13  10        1.72       13.78       20.37 o   0.6840E-04
  -2  13  10       41.88       25.39       23.31 o   0.1585E-02
  -1  13  10     3074.48     3118.59      107.80 o   0.3633E-04
   0  13  10     1728.59     1825.80       80.83 o   0.7177E-04
   1  13  10       49.83       62.94       28.64 o   0.1013E-02
   2  13  10      -20.69       14.57       27.13 o   0.1275E-02
   3  13  10      364.45      389.61       49.45 o   0.2756E-03
   4  13  10      290.47      263.72       45.78 o   0.3428E-03
   5  13  10     1046.92     1124.69       80.52 o   0.9560E-04
   6  13  10      603.68      830.83       91.37 o   0.9176E-04
   7  13  10      798.86     1007.08      105.22 o   0.6966E-04
   8  13  10      200.53      318.96       66.10 o   0.1919E-03
  -9  14  10       77.21       16.65       64.04 o   0.2377E-03
  -8  14  10      245.71      300.28       53.58 o   0.2685E-03
  -7  14  10       21.44       15.77       34.33 o   0.8140E-03
  -6  14  10      -19.11       33.50       32.63 o   0.8730E-03
  -5  14  10       32.23       28.44       26.91 o   0.1237E-02
  -4  14  10     1221.63     1234.99       72.06 o   0.1023E-03
  -3  14  10      393.01      418.20       43.05 o   0.3194E-03
  -2  14  10      190.40      228.75       31.42 o   0.6148E-03
  -1  14  10      685.36      731.32       53.78 o   0.1889E-03
   0  14  10      177.17      186.75       32.38 o   0.6269E-03
   1  14  10     1252.69     1017.22       88.45 o   0.8468E-04
   2  14  10      759.38      707.24       71.00 o   0.1340E-03
   3  14  10        4.28       45.00       29.59 o   0.9487E-04
   4  14  10      274.07      209.90       46.99 o   0.3448E-03
   5  14  10      493.60      458.52       59.43 o   0.1995E-03
   6  14  10       22.51        8.96       36.15 o   0.7437E-03
   7  14  10     1257.76     1391.46      140.46 o   0.4022E-04
   8  14  10     1181.14     1119.21      130.99 o   0.4690E-04
  -7  15  10      -28.80       19.62       59.42 o   0.2635E-03
  -6  15  10       19.32       15.56       36.28 o   0.7337E-03
  -5  15  10     3144.21     2892.95      152.61 o   0.2618E-04
  -4  15  10        2.46        0.29       32.12 o   0.2269E-04
  -3  15  10     1104.33     1159.27       91.11 o   0.8016E-04
  -2  15  10      310.61      283.73       55.53 o   0.2519E-03
  -1  15  10       -7.36        6.91       33.90 o   0.1637E-03
   0  15  10       50.32       23.27       34.16 o   0.7941E-03
   1  15  10       10.84        2.26       31.84 o   0.4569E-03
   2  15  10     1374.69     1364.45       95.18 o   0.6998E-04
   3  15  10      447.04      577.88       56.65 o   0.2030E-03
   4  15  10       68.39        6.94       36.01 o   0.7274E-03
   5  15  10      504.44      577.85       63.91 o   0.1705E-03
   6  15  10        2.08        7.47       43.42 o   0.4881E-05
   7  15  10      527.43      729.50       89.16 o   0.9870E-04
  -4  16  10      543.59      587.34       96.12 o   0.9018E-04
  -3  16  10      117.30      117.18       40.98 o   0.4946E-03
  -2  16  10      153.92      177.01       49.43 o   0.3394E-03
  -1  16  10       42.48       25.26       34.14 o   0.7978E-03
   0  16  10      -38.24       18.28       38.13 o   0.6556E-03
   1  16  10     1110.37     1206.04       91.17 o   0.7912E-04
   2  16  10       24.47      130.95       49.92 o   0.7267E-04
   3  16  10     1101.86     1242.61      132.96 o   0.4526E-04
   4  16  10      105.20       48.71       58.07 o   0.2804E-03
 -15   0  11      734.07      740.70       75.27 o   0.1227E-03
 -13   0  11     1397.77     1356.39       91.22 o   0.7373E-04
 -11   0  11     4149.91     4120.62      217.03 o   0.1401E-04
  -9   0  11      957.59     1053.73       94.05 o   0.7994E-04
  -7   0  11     3047.04     3066.28      153.78 o   0.2544E-04
  -5   0  11      168.81      268.38       35.62 o   0.5078E-03
  -3   0  11       42.67       46.62       17.16 o   0.2365E-02
  -1   0  11       85.17      211.87       17.79 o   0.1225E-02
   1   0  11    41688.68    41154.99      378.40 o   0.6522E-06
   3   0  11     3663.88     4270.00      164.49 o   0.1969E-04
   5   0  11     2796.20     2977.21      159.78 o   0.2497E-04
   7   0  11     1836.97     2104.32      144.93 o   0.3368E-04
   9   0  11      733.34      778.06      104.48 o   0.7411E-04
  11   0  11     2419.65     2264.09      200.63 o   0.1970E-04
  13   0  11      105.35      186.83       57.15 o   0.2677E-03
 -16   1  11     4009.22     3727.65      244.01 o   0.1233E-04
 -15   1  11       79.92       69.78       37.29 o   0.6249E-03
 -14   1  11       32.56       16.64       24.78 o   0.1479E-02
 -13   1  11      241.11      249.37       31.84 o   0.5693E-03
 -12   1  11      340.74      348.53       38.15 o   0.3973E-03
 -11   1  11      300.86      234.23       36.46 o   0.4756E-03
 -10   1  11      490.02      511.42       52.32 o   0.2300E-03
  -9   1  11       40.50       14.41       28.17 o   0.1166E-02
  -8   1  11      226.87      268.08       34.60 o   0.5087E-03
  -7   1  11     1996.72     2049.68       88.71 o   0.6011E-04
  -6   1  11      299.29      313.73       36.20 o   0.4433E-03
  -5   1  11      122.36      127.96       23.54 o   0.1087E-02
  -4   1  11     1038.02     1178.49       38.58 o   0.1777E-03
  -3   1  11     8853.13     8295.04      117.75 o   0.1094E-04
  -2   1  11     1278.46     1404.56       38.42 o   0.1496E-03
  -1   1  11     2696.87     2758.21       54.24 o   0.6148E-04
   0   1  11    17888.48    17853.84      204.58 o   0.3033E-05
   1   1  11      570.66      578.41       18.77 o   0.4500E-03
   2   1  11     5861.23     5996.22       74.02 o   0.2060E-04
   3   1  11      933.13     1115.19       57.63 o   0.1403E-03
   4   1  11     3847.81     4095.38      126.56 o   0.2544E-04
   5   1  11     2370.47     2425.60      103.22 o   0.4600E-04
   6   1  11       50.59       12.87       28.93 o   0.1100E-02
   7   1  11       78.07       97.71       33.64 o   0.7167E-03
   8   1  11      492.94      440.22       61.58 o   0.1910E-03
   9   1  11      365.37      306.58       56.07 o   0.2413E-03
  10   1  11      102.81      101.68       41.84 o   0.4884E-03
  11   1  11       18.07       20.39       39.19 o   0.5424E-03
  12   1  11      296.01      203.02       59.39 o   0.2367E-03
  13   1  11       34.81       18.71       49.43 o   0.3982E-03
 -16   2  11       16.26        1.84       43.53 o   0.2943E-03
 -15   2  11     1746.00     1834.01      115.82 o   0.4780E-04
 -14   2  11       93.05      104.79       37.86 o   0.5798E-03
 -13   2  11        1.26       62.60       29.84 o   0.7978E-05
 -12   2  11      304.58      198.90       37.52 o   0.4744E-03
 -11   2  11      275.25      278.81       34.44 o   0.4947E-03
 -10   2  11      416.27      395.14       38.02 o   0.3718E-03
  -9   2  11      726.89      779.85       60.91 o   0.1590E-03
  -8   2  11     7071.60     7112.36      183.04 o   0.1099E-04
  -7   2  11     2966.64     3217.96      110.03 o   0.3542E-04
  -6   2  11     6802.51     6626.88      165.95 o   0.1254E-04
  -5   2  11     3986.34     3880.79       95.41 o   0.3180E-04
  -4   2  11     1303.93     1154.99       51.26 o   0.1409E-03
  -3   2  11     1947.89     2285.71       50.67 o   0.8193E-04
  -2   2  11       54.84       57.30       14.44 o   0.2714E-02
  -1   2  11     6717.91     6548.80      108.77 o   0.1591E-04
   0   2  11       70.51       91.36       15.41 o   0.2084E-02
   1   2  11    10136.25    10242.19      106.06 o   0.8526E-05
   2   2  11       66.00       53.28       10.49 o   0.3671E-02
   3   2  11     4532.16     4932.91       73.93 o   0.2769E-04
   4   2  11      683.22      690.81       53.36 o   0.1946E-03
   5   2  11      539.00      558.26       52.30 o   0.2214E-03
   6   2  11      577.82      536.07       56.32 o   0.2019E-03
   7   2  11      688.43      690.27       64.90 o   0.1537E-03
   8   2  11     2113.72     2017.15      114.78 o   0.4533E-04
   9   2  11      956.66      995.38       83.75 o   0.9527E-04
  10   2  11      932.21      723.88       86.09 o   0.9889E-04
  11   2  11      116.32      113.45       40.53 o   0.5071E-03
  12   2  11       53.46       34.19       42.83 o   0.5130E-03
  13   2  11      158.89      164.29       83.48 o   0.1343E-03
 -16   3  11      396.34      489.43       93.43 o   0.9830E-04
 -15   3  11      428.66      322.04       61.39 o   0.2055E-03
 -14   3  11       54.04       10.41       49.84 o   0.3915E-03
 -13   3  11     1850.20     1977.46      160.36 o   0.2947E-04
 -12   3  11       35.81      127.51       42.47 o   0.4804E-03
 -11   3  11      462.71      481.24       49.93 o   0.2500E-03
 -10   3  11       -6.29       18.89       23.48 o   0.5103E-03
  -9   3  11      256.80      304.29       32.64 o   0.5166E-03
  -8   3  11     2241.29     2352.57       85.59 o   0.5599E-04
  -7   3  11     3396.71     3509.09      168.32 o   0.2128E-04
  -6   3  11     5334.52     5459.88      203.45 o   0.1275E-04
  -5   3  11       84.63      125.14       24.13 o   0.1105E-02
  -4   3  11     8106.25     8345.46      172.56 o   0.9635E-05
  -3   3  11     5013.98     4959.72       93.26 o   0.2430E-04
  -2   3  11       33.54       27.37       11.49 o   0.4633E-02
  -1   3  11      642.71      536.73       32.52 o   0.3419E-03
   0   3  11    14299.55    14917.04      152.69 o   0.4421E-05
   1   3  11      490.28      558.74       24.20 o   0.4321E-03
   2   3  11     7706.95     7734.43       91.45 o   0.1342E-04
   3   3  11     1974.94     1990.20       49.19 o   0.9128E-04
   4   3  11     3178.18     2933.82       63.88 o   0.5178E-04
   5   3  11      409.58      438.90       24.95 o   0.5080E-03
   6   3  11      261.45      221.66       41.06 o   0.4186E-03
   7   3  11      530.71      368.49       57.90 o   0.2143E-03
   8   3  11     1396.15     1548.39       93.61 o   0.6831E-04
   9   3  11      139.23      150.79       53.18 o   0.3068E-03
  10   3  11      539.53      495.31       67.19 o   0.1629E-03
  11   3  11     1356.14     1431.26      108.32 o   0.5828E-04
  12   3  11       67.66       74.48       47.06 o   0.4122E-03
 -15   4  11      377.14      309.36       79.27 o   0.1369E-03
 -14   4  11      187.92       72.60       68.83 o   0.1977E-03
 -13   4  11     2839.70     3007.32      200.26 o   0.1823E-04
 -12   4  11       72.00      123.49       41.43 o   0.4946E-03
 -11   4  11      803.78      668.58      100.69 o   0.7986E-04
 -10   4  11      671.69      641.70       53.20 o   0.2004E-03
  -9   4  11     2431.28     2546.19       95.08 o   0.4812E-04
  -8   4  11      498.08      434.77       40.56 o   0.3246E-03
  -7   4  11     1006.99      997.35       55.00 o   0.1522E-03
  -6   4  11     9621.82     9872.24      172.65 o   0.7758E-05
  -5   4  11     2606.65     2496.93       97.34 o   0.4675E-04
  -4   4  11     1103.09     1114.41       42.78 o   0.1701E-03
  -3   4  11      345.64      434.19       24.42 o   0.5395E-03
  -2   4  11     2413.36     2356.19       51.47 o   0.7395E-04
  -1   4  11     1388.88     1338.11       38.32 o   0.1503E-03
   0   4  11     4627.00     4481.15       75.25 o   0.2975E-04
   1   4  11    11151.25    11763.61      132.56 o   0.6701E-05
   2   4  11      150.04      197.92       16.59 o   0.1228E-02
   3   4  11     3309.42     3393.78       90.17 o   0.3839E-04
   4   4  11       75.16      107.49       15.68 o   0.1891E-02
   5   4  11      294.05      256.06       29.83 o   0.5895E-03
   6   4  11      378.26      460.18       48.87 o   0.2667E-03
   7   4  11     5225.78     5223.23      175.08 o   0.1523E-04
   8   4  11      132.64       45.86       43.06 o   0.4834E-03
   9   4  11      312.61      258.08       55.93 o   0.2523E-03
  10   4  11      630.96      635.68       75.65 o   0.1280E-03
  11   4  11     1163.47     1231.79      101.11 o   0.6798E-04
  12   4  11       76.12       25.50       47.62 o   0.4187E-03
 -15   5  11      -55.05       56.01       51.41 o   0.3568E-03
 -14   5  11      645.57      439.75      108.98 o   0.7407E-04
 -13   5  11     1103.33     1075.00      128.17 o   0.4914E-04
 -12   5  11      721.95      728.77      104.98 o   0.7431E-04
 -11   5  11      -42.77        0.33       35.83 o   0.7551E-03
 -10   5  11       27.50        6.25       33.74 o   0.8506E-03
  -9   5  11      989.20      933.33      104.55 o   0.7006E-04
  -8   5  11       35.53       50.42       16.98 o   0.2387E-02
  -7   5  11      124.57      116.57       23.49 o   0.1113E-02
  -6   5  11       28.12       10.46       15.84 o   0.3372E-02
  -5   5  11      980.48      802.89       62.38 o   0.1452E-03
  -4   5  11     4096.31     3889.07      124.25 o   0.2613E-04
  -3   5  11     2493.95     2363.15       92.16 o   0.5101E-04
  -2   5  11     8454.63     8169.27      177.79 o   0.9466E-05
  -1   5  11      773.49      770.68       36.10 o   0.2555E-03
   0   5  11     3953.95     3870.43       69.72 o   0.3687E-04
   1   5  11    10442.93     9928.83      127.48 o   0.8277E-05
   2   5  11     2245.71     2110.32       53.70 o   0.8050E-04
   3   5  11      317.39      319.19       27.18 o   0.5863E-03
   4   5  11     3888.75     3915.77      172.29 o   0.1921E-04
   5   5  11      -14.56        0.34       13.59 o   0.5022E-02
   6   5  11     2386.33     2461.53      153.04 o   0.2879E-04
   7   5  11      534.12      453.61       80.63 o   0.1246E-03
   8   5  11      834.79      842.54       75.74 o   0.1159E-03
   9   5  11      133.36      107.55       36.04 o   0.6107E-03
  10   5  11       13.31        0.30       38.39 o   0.3258E-03
  11   5  11      442.15      360.20       71.13 o   0.1597E-03
  12   5  11     1053.00      916.32      103.00 o   0.7139E-04
 -14   6  11     1240.04     1157.19      143.43 o   0.4008E-04
 -13   6  11     2772.81     2635.65      201.68 o   0.1868E-04
 -12   6  11      180.27      149.96       64.31 o   0.2172E-03
 -11   6  11      267.86      229.89       63.83 o   0.2083E-03
 -10   6  11     2548.99     2479.99      174.36 o   0.2375E-04
  -9   6  11      567.41      569.40       83.27 o   0.1141E-03
  -8   6  11     1548.99     1597.51      126.83 o   0.4463E-04
  -7   6  11     1753.31     1740.36      130.23 o   0.4144E-04
  -6   6  11      138.26      166.05       28.82 o   0.7745E-03
  -5   6  11     2544.31     2712.44      102.95 o   0.4298E-04
  -4   6  11       13.75       40.18       21.44 o   0.1829E-02
  -3   6  11    12745.07    12419.32      239.60 o   0.4776E-05
  -2   6  11      117.27      170.71       18.78 o   0.1250E-02
  -1   6  11     1946.38     2003.54       58.67 o   0.8375E-04
   0   6  11      375.42      386.20       22.06 o   0.5991E-03
   1   6  11     4277.33     4087.22       74.81 o   0.3320E-04
   2   6  11      713.72      730.72       31.05 o   0.2952E-03
   3   6  11     2720.86     2704.31       77.30 o   0.5257E-04
   4   6  11     4383.63     4237.63      185.04 o   0.1668E-04
   5   6  11      507.47      487.28       32.94 o   0.3771E-03
   6   6  11      223.35      131.29       55.48 o   0.2810E-03
   7   6  11       79.29      186.16       40.53 o   0.4799E-03
   8   6  11      274.68      187.35       65.10 o   0.2048E-03
   9   6  11       82.52       51.17       43.90 o   0.4759E-03
  10   6  11     1179.59     1215.89      141.15 o   0.4098E-04
  11   6  11       59.76       93.49       51.31 o   0.3487E-03
  12   6  11       71.10       38.44       42.89 o   0.5055E-03
 -14   7  11      104.80      104.03       48.97 o   0.3703E-03
 -13   7  11     1484.29     1289.45      150.84 o   0.3580E-04
 -12   7  11     2234.11     1910.86      179.61 o   0.2439E-04
 -11   7  11      219.41      282.46       62.21 o   0.2149E-03
 -10   7  11      120.55       39.60       53.07 o   0.3328E-03
  -9   7  11      300.62      257.27       67.68 o   0.1850E-03
  -8   7  11       32.32        2.06       46.41 o   0.4571E-03
  -7   7  11       -6.38       54.81       31.38 o   0.1177E-03
  -6   7  11     3229.82     3389.80      123.33 o   0.3048E-04
  -5   7  11      604.98      556.80       53.73 o   0.2110E-03
  -4   7  11     1701.61     1817.02       84.16 o   0.6935E-04
  -3   7  11      790.89      792.92       57.08 o   0.1680E-03
  -2   7  11     8508.67     8775.88      190.13 o   0.8568E-05
  -1   7  11       46.26       41.12       13.54 o   0.3282E-02
   0   7  11     2568.46     2489.67       71.15 o   0.5928E-04
   1   7  11     1277.37     1296.86       39.66 o   0.1548E-03
   2   7  11     3919.65     3707.18       75.02 o   0.3713E-04
   3   7  11     1167.64     1204.54       48.54 o   0.1477E-03
   4   7  11     1650.59     1565.52       65.18 o   0.9435E-04
   5   7  11      362.06      430.55       29.77 o   0.4640E-03
   6   7  11     2309.40     2089.32      152.87 o   0.3034E-04
   7   7  11      309.63      272.56       62.94 o   0.2073E-03
   8   7  11      249.66      254.47       68.55 o   0.1832E-03
   9   7  11       98.45      110.20       50.78 o   0.3467E-03
  10   7  11       18.58       15.24       42.22 o   0.4292E-03
  11   7  11       48.65       15.61       69.51 o   0.2038E-03
  12   7  11      706.20      577.52      129.07 o   0.5350E-04
 -13   8  11      140.13      123.21       67.46 o   0.2031E-03
 -12   8  11       90.77      193.26       58.20 o   0.2597E-03
 -11   8  11      226.97      128.72       70.72 o   0.1827E-03
 -10   8  11       67.60        3.28       47.08 o   0.4373E-03
  -9   8  11     1341.79     1269.14      129.19 o   0.4635E-04
  -8   8  11     2194.98     2211.69      158.72 o   0.2861E-04
  -7   8  11       16.40       66.32       38.23 o   0.1708E-03
  -6   8  11     1518.56     1483.07       84.49 o   0.7692E-04
  -5   8  11     9100.23     8747.39      215.74 o   0.7698E-05
  -4   8  11      196.34      192.46       36.95 o   0.5171E-03
  -3   8  11     7598.43     7460.11      187.18 o   0.1018E-04
  -2   8  11     1161.93     1228.50       70.31 o   0.1060E-03
  -1   8  11    14179.50    14059.35      264.09 o   0.3885E-05
   0   8  11      171.56      205.30       20.02 o   0.1029E-02
   1   8  11       30.05       12.82       17.02 o   0.2921E-02
   2   8  11      305.78      292.16       28.09 o   0.5939E-03
   3   8  11     2150.98     2120.54       92.00 o   0.5613E-04
   4   8  11      403.36      417.90       34.55 o   0.4016E-03
   5   8  11     5436.07     4864.28      150.43 o   0.1790E-04
   6   8  11      194.90      309.94       49.97 o   0.3019E-03
   7   8  11      239.14      204.43       62.75 o   0.2186E-03
   8   8  11      166.55      116.47       59.16 o   0.2570E-03
   9   8  11       -1.21        2.94       50.23 o   0.9191E-06
  10   8  11      446.10      343.06       96.36 o   0.9564E-04
  11   8  11       -4.02       13.18       53.30 o   0.8022E-05
 -13   9  11     1034.88     1020.30      134.21 o   0.4615E-04
 -12   9  11      732.45      568.74      115.79 o   0.6477E-04
 -11   9  11      568.53      642.51       95.28 o   0.9006E-04
 -10   9  11       11.47       11.39       44.85 o   0.1296E-03
  -9   9  11      -19.77       38.82       47.12 o   0.2233E-03
  -8   9  11       39.96       55.14       43.27 o   0.4961E-03
  -7   9  11       40.84       43.04       40.19 o   0.5773E-03
  -6   9  11       70.94       50.32       33.29 o   0.7854E-03
  -5   9  11      394.93      461.90       47.52 o   0.2753E-03
  -4   9  11     1153.42     1215.84       74.46 o   0.1004E-03
  -3   9  11       44.70        4.02       23.55 o   0.1656E-02
  -2   9  11     1868.39     1925.98       90.61 o   0.6149E-04
  -1   9  11      329.01      409.16       38.96 o   0.3697E-03
   0   9  11      137.15      171.87       30.64 o   0.7099E-03
   1   9  11     1076.91     1016.54       50.71 o   0.1592E-03
   2   9  11      720.24      649.91       54.24 o   0.1930E-03
   3   9  11     4161.98     4044.43      107.86 o   0.2817E-04
   4   9  11     9704.23     9322.80      179.34 o   0.7986E-05
   5   9  11       55.81       56.26       20.38 o   0.1742E-02
   6   9  11     4129.48     3860.85      210.59 o   0.1492E-04
   7   9  11       -3.74       14.30       36.45 o   0.3164E-04
   8   9  11      590.70      405.82       95.16 o   0.9493E-04
   9   9  11      713.00      549.30      108.74 o   0.7250E-04
  10   9  11      144.27      211.93       69.71 o   0.1846E-03
  11   9  11     1140.55     1291.25      149.44 o   0.3708E-04
 -12  10  11       78.98      223.01       53.60 o   0.2948E-03
 -11  10  11       -6.24        5.98       45.51 o   0.3629E-04
 -10  10  11      193.82      244.45       64.43 o   0.2069E-03
  -9  10  11      204.69      222.54       63.23 o   0.2153E-03
  -8  10  11      482.81      559.45       83.67 o   0.1148E-03
  -7  10  11       26.83        8.56       40.63 o   0.5908E-03
  -6  10  11     2481.87     2356.81      115.84 o   0.4082E-04
  -5  10  11     1707.89     1635.03       96.05 o   0.6255E-04
  -4  10  11     3081.03     3170.75      124.78 o   0.3152E-04
  -3  10  11     2660.88     2402.27      114.01 o   0.4065E-04
  -2  10  11      340.18      313.67       45.29 o   0.3297E-03
  -1  10  11     4672.33     4500.77      147.35 o   0.1999E-04
   0  10  11     1580.67     1686.60       85.15 o   0.7171E-04
   1  10  11     3619.90     3928.75      127.93 o   0.2630E-04
   2  10  11       77.07       77.90       25.11 o   0.1175E-02
   3  10  11      610.62      578.32       43.50 o   0.2627E-03
   4  10  11      -11.67        3.49       19.32 o   0.2558E-02
   5  10  11     1187.13     1056.37       62.40 o   0.1267E-03
   6  10  11       64.50       96.61       26.88 o   0.1025E-02
   7  10  11       54.14       92.96       38.55 o   0.5830E-03
   8  10  11      234.67      244.77       67.55 o   0.1891E-03
   9  10  11      888.36      795.59      117.59 o   0.6001E-04
  10  10  11      633.62      683.90      114.65 o   0.6515E-04
 -11  11  11      473.77      486.28       99.06 o   0.8816E-04
 -10  11  11      849.48      704.53      118.12 o   0.6069E-04
  -9  11  11      342.14      382.14       77.73 o   0.1393E-03
  -8  11  11       96.98       71.43       57.49 o   0.2830E-03
  -7  11  11      587.77      609.21       90.32 o   0.9872E-04
  -6  11  11       70.39       51.90       32.37 o   0.8245E-03
  -5  11  11       94.93       16.30       33.62 o   0.7993E-03
  -4  11  11       93.02       63.15       31.50 o   0.8317E-03
  -3  11  11       31.19       25.93       25.59 o   0.1365E-02
  -2  11  11     2698.85     2595.78      116.40 o   0.3835E-04
  -1  11  11       44.41       51.03       24.93 o   0.1317E-02
   0  11  11      316.52      394.96       35.48 o   0.4161E-03
   1  11  11       11.01       39.36       21.98 o   0.1766E-02
   2  11  11     2092.15     2033.17      103.54 o   0.5088E-04
   3  11  11       57.28       37.48       26.37 o   0.1220E-02
   4  11  11     3350.35     3286.03      133.49 o   0.2840E-04
   5  11  11       15.65        1.41       19.17 o   0.2597E-02
   6  11  11      263.62      280.88       44.27 o   0.3587E-03
   7  11  11      931.67     1059.21       78.66 o   0.1020E-03
   8  11  11       62.67       22.96       43.67 o   0.4977E-03
   9  11  11       12.48       94.47       43.22 o   0.6995E-04
  10  11  11      811.37      713.95      122.49 o   0.5710E-04
 -10  12  11     1083.18     1104.42      133.46 o   0.4589E-04
  -9  12  11      288.84      390.62       79.59 o   0.1346E-03
  -8  12  11     1566.13     1813.00      144.83 o   0.3562E-04
  -7  12  11      516.27      517.38       87.18 o   0.1081E-03
  -6  12  11      114.30       64.02       55.54 o   0.3014E-03
  -5  12  11     1554.90     1536.79       95.47 o   0.6560E-04
  -4  12  11      435.59      455.53       52.02 o   0.2427E-03
  -3  12  11       83.73       65.05       35.19 o   0.6927E-03
  -2  12  11      805.11      740.76       64.96 o   0.1468E-03
  -1  12  11     2739.11     2742.86       99.07 o   0.4327E-04
   0  12  11      475.84      447.23       43.68 o   0.2993E-03
   1  12  11     2223.22     2264.89       88.10 o   0.5598E-04
   2  12  11      913.05      861.29       72.26 o   0.1210E-03
   3  12  11     1337.74     1273.32       85.61 o   0.8182E-04
   4  12  11       17.43        5.08       27.91 o   0.1242E-02
   5  12  11      136.37      145.54       34.28 o   0.6287E-03
   6  12  11     1011.53     1004.96      114.45 o   0.5991E-04
   7  12  11      -68.63       22.78       54.53 o   0.3245E-03
   8  12  11      -22.43       19.89       31.65 o   0.9425E-03
   9  12  11      279.67      405.27       79.48 o   0.1344E-03
  10  12  11      567.49      622.49      107.67 o   0.7371E-04
  -9  13  11      551.68      654.51       99.34 o   0.8406E-04
  -8  13  11      678.85      613.51      108.33 o   0.7236E-04
  -7  13  11      334.51      322.57       78.76 o   0.1387E-03
  -6  13  11      919.39      897.27      113.96 o   0.6194E-04
  -5  13  11     1433.40     1223.76       94.64 o   0.7224E-04
  -4  13  11      748.97      804.69       57.45 o   0.1675E-03
  -3  13  11     1072.03      984.74       65.80 o   0.1259E-03
  -2  13  11      187.54      183.68       32.28 o   0.6292E-03
  -1  13  11       91.95       71.78       25.56 o   0.1139E-02
   0  13  11     3003.36     3292.21      107.98 o   0.3544E-04
   1  13  11      167.45      183.47       30.62 o   0.6859E-03
   2  13  11     3766.88     3545.45      149.15 o   0.2371E-04
   3  13  11      529.11      531.67       59.04 o   0.1923E-03
   4  13  11      192.13      217.58       39.59 o   0.4570E-03
   5  13  11      -17.69       22.84       26.65 o   0.1299E-02
   6  13  11      834.16      918.49      111.25 o   0.6469E-04
   7  13  11     1636.27     1831.60      152.81 o   0.3262E-04
   8  13  11       29.35       22.87       43.03 o   0.5205E-03
  -8  14  11      757.67      765.16       80.24 o   0.1109E-03
  -7  14  11      148.25       63.24       44.34 o   0.4483E-03
  -6  14  11      385.86      417.76       60.14 o   0.2048E-03
  -5  14  11      321.30      370.73       40.93 o   0.3618E-03
  -4  14  11     1570.83     1696.42       83.03 o   0.7364E-04
  -3  14  11      250.26      258.94       37.05 o   0.4665E-03
  -2  14  11       28.61        2.19       28.17 o   0.1213E-02
  -1  14  11     2343.04     2335.17       98.33 o   0.4925E-04
   0  14  11      122.33      135.75       30.19 o   0.7718E-03
   1  14  11      484.12      416.77       46.65 o   0.2816E-03
   2  14  11      130.59      159.22       33.51 o   0.6410E-03
   3  14  11      516.83      476.35       60.74 o   0.1907E-03
   4  14  11      493.90      493.64       59.35 o   0.1964E-03
   5  14  11      545.63      638.88       86.07 o   0.1064E-03
   6  14  11      719.86      626.26      103.45 o   0.7765E-04
   7  14  11      430.94      388.45       86.28 o   0.1151E-03
  -6  15  11       57.50       62.58       35.16 o   0.7096E-03
  -5  15  11      823.31      734.57       80.50 o   0.1103E-03
  -4  15  11      257.87      245.76       50.59 o   0.3021E-03
  -3  15  11     1137.79     1114.16       92.15 o   0.7941E-04
  -2  15  11     2297.95     2423.64      127.39 o   0.3686E-04
  -1  15  11      152.59      162.27       32.19 o   0.6658E-03
   0  15  11      -15.82        7.16       25.90 o   0.1429E-02
   1  15  11     1123.11     1286.14       70.08 o   0.1052E-03
   2  15  11      843.41      832.82       63.84 o   0.1439E-03
   3  15  11      759.25      642.05       75.36 o   0.1260E-03
   4  15  11      102.80       71.16       37.63 o   0.6060E-03
   5  15  11      605.47      481.39       95.44 o   0.9279E-04
   6  15  11      168.61      184.73       60.59 o   0.2381E-03
  -3  16  11      227.22      199.24       56.87 o   0.2595E-03
  -2  16  11      -13.38        2.29       40.80 o   0.2583E-03
  -1  16  11      133.06      167.15       43.90 o   0.4196E-03
   0  16  11       65.61       27.39       40.98 o   0.5576E-03
   1  16  11      337.47      339.34       55.99 o   0.2398E-03
   2  16  11      -23.53       23.59       33.62 o   0.8350E-03
   3  16  11      290.67      437.27       71.75 o   0.1575E-03
   4  16  11      746.11      659.96      112.69 o   0.6669E-04
 -14   0  12      827.05      907.95       77.76 o   0.1097E-03
 -12   0  12     7182.65     7193.08      310.34 o   0.6452E-05
 -10   0  12     6003.20     6376.51      259.61 o   0.8784E-05
  -8   0  12     1500.58     1394.09      116.46 o   0.5234E-04
  -6   0  12    17329.33    17979.45      412.72 o   0.2201E-05
  -4   0  12     8549.34     8792.88      173.16 o   0.9028E-05
  -2   0  12        4.81        1.19       14.54 o   0.2056E-02
   0   0  12     9026.28     8843.45      156.91 o   0.9192E-05
   2   0  12        1.50       26.28       12.92 o   0.3194E-03
   4   0  12     2157.99     2233.70      136.06 o   0.3531E-04
   6   0  12     4485.79     4840.80      220.92 o   0.1271E-04
   8   0  12     6221.16     5796.46      289.68 o   0.7881E-05
  10   0  12      405.98      408.40       89.16 o   0.1084E-03
  12   0  12     1311.74     1069.32      166.14 o   0.3143E-04
 -15   1  12       75.64       54.82       36.74 o   0.6551E-03
 -14   1  12       57.25       26.47       30.34 o   0.9751E-03
 -13   1  12     1503.51     1601.16       79.72 o   0.7940E-04
 -12   1  12       18.51       82.69       23.87 o   0.1341E-02
 -11   1  12     2118.60     2223.17      112.04 o   0.4495E-04
 -10   1  12     1293.08     1286.93       83.84 o   0.8398E-04
  -9   1  12     7871.17     8393.55      205.36 o   0.8662E-05
  -8   1  12      622.67      755.27       54.64 o   0.1863E-03
  -7   1  12       20.20       10.74       24.04 o   0.1620E-02
  -6   1  12      746.44      874.49       54.42 o   0.1716E-03
  -5   1  12     5414.45     5607.31      114.21 o   0.1934E-04
  -4   1  12       77.73       43.46       14.63 o   0.2710E-02
  -3   1  12      543.88      612.57       27.85 o   0.3684E-03
  -2   1  12     5702.22     5348.34       89.60 o   0.2193E-04
  -1   1  12     2371.29     2360.74       53.02 o   0.7357E-04
   0   1  12     6099.03     5858.98      104.13 o   0.1858E-04
   1   1  12     2611.01     2544.13       44.13 o   0.7088E-04
   2   1  12      840.84      863.83       27.24 o   0.2703E-03
   3   1  12       19.19       13.60       21.72 o   0.1939E-02
   4   1  12       40.82       89.59       26.42 o   0.1098E-02
   5   1  12     3867.79     3947.89      137.44 o   0.2418E-04
   6   1  12      768.63      732.86       66.07 o   0.1456E-03
   7   1  12     7666.74     7655.73      218.39 o   0.8855E-05
   8   1  12       91.58      119.93       34.52 o   0.6618E-03
   9   1  12      103.55       52.21       41.84 o   0.5131E-03
  10   1  12      468.99      415.13       65.45 o   0.1772E-03
  11   1  12      542.38      494.86       75.09 o   0.1376E-03
  12   1  12       61.94       79.04       38.77 o   0.5837E-03
 -16   2  12      668.13      547.50      107.68 o   0.7408E-04
 -15   2  12      -22.70        0.44       39.24 o   0.6401E-03
 -14   2  12       93.81      188.38       47.42 o   0.3695E-03
 -13   2  12      564.32      656.04       85.55 o   0.1067E-03
 -12   2  12     1381.34     1352.33       73.03 o   0.9471E-04
 -11   2  12      764.20      881.94       53.20 o   0.1749E-03
 -10   2  12     3653.73     3886.43      141.07 o   0.2413E-04
  -9   2  12      463.63      399.93       51.94 o   0.2492E-03
  -8   2  12     3285.78     3265.26      123.67 o   0.3084E-04
  -7   2  12     1563.70     1745.04       81.11 o   0.7449E-04
  -6   2  12      678.01      766.48       52.20 o   0.1924E-03
  -5   2  12     1050.73     1031.57       48.95 o   0.1633E-03
  -4   2  12     2909.22     3219.32       79.69 o   0.4478E-04
  -3   2  12     1207.51      972.03       47.65 o   0.1651E-03
  -2   2  12      520.57      588.16       31.69 o   0.3538E-03
  -1   2  12     2276.83     2328.76       61.28 o   0.7037E-04
   0   2  12    16441.09    16365.97      199.44 o   0.3494E-05
   1   2  12      603.19      550.02       23.41 o   0.4211E-03
   2   2  12     1688.17     1542.31       38.64 o   0.1276E-03
   3   2  12      309.88      321.14       17.26 o   0.7882E-03
   4   2  12     3057.33     2981.63      115.77 o   0.3505E-04
   5   2  12      493.76      573.73       50.56 o   0.2314E-03
   6   2  12     1521.75     1693.93       90.03 o   0.6798E-04
   7   2  12      -12.00        0.51       29.20 o   0.7917E-03
   8   2  12     1486.67     1494.98       99.21 o   0.6371E-04
   9   2  12      -23.08       22.26       36.76 o   0.7061E-03
  10   2  12      707.13      664.70       76.85 o   0.1226E-03
  11   2  12      160.85      149.51       46.42 o   0.3838E-03
  12   2  12      479.02      441.73       78.54 o   0.1317E-03
 -16   3  12      226.31      303.74       63.50 o   0.2053E-03
 -15   3  12       34.54       50.86       38.09 o   0.6329E-03
 -14   3  12      280.81      246.54       78.68 o   0.1436E-03
 -13   3  12     2301.53     2393.79      179.48 o   0.2327E-04
 -12   3  12        2.09       14.12       35.28 o   0.1125E-04
 -11   3  12      668.85      716.64       98.28 o   0.8340E-04
 -10   3  12       89.60       70.80       28.16 o   0.9836E-03
  -9   3  12     2098.33     2193.82       88.03 o   0.5781E-04
  -8   3  12      389.99      413.36       69.11 o   0.1655E-03
  -7   3  12     3825.29     4196.32      182.69 o   0.1748E-04
  -6   3  12      316.19      285.98       54.02 o   0.2612E-03
  -5   3  12     4013.84     4141.67      122.39 o   0.2564E-04
  -4   3  12     2853.45     3009.43       99.63 o   0.4039E-04
  -3   3  12       21.17       12.94       13.04 o   0.4693E-02
  -2   3  12     1376.10     1436.93       40.50 o   0.1409E-03
  -1   3  12     6807.64     6672.61      115.22 o   0.1522E-04
   0   3  12      703.29      810.40       34.24 o   0.2633E-03
   1   3  12      810.67      638.21       31.53 o   0.3019E-03
   2   3  12      394.68      404.04       20.43 o   0.6017E-03
   3   3  12     5866.61     5960.10       89.07 o   0.1964E-04
   4   3  12     3664.68     3661.84       71.20 o   0.3950E-04
   5   3  12     3604.68     3673.46      133.88 o   0.2627E-04
   6   3  12      663.85      802.47       62.74 o   0.1541E-03
   7   3  12     4771.12     4716.31      170.26 o   0.1696E-04
   8   3  12      929.93     1020.59       80.95 o   0.9924E-04
   9   3  12      261.31      299.25       51.61 o   0.2834E-03
  10   3  12       83.83       35.97       43.63 o   0.4873E-03
  11   3  12      725.67      628.46       84.42 o   0.1073E-03
  12   3  12       42.49        5.88       49.92 o   0.3932E-03
 -15   4  12      -60.65       63.77       74.34 o   0.1753E-03
 -14   4  12     1016.65      992.74      127.53 o   0.5044E-04
 -13   4  12      123.02       51.68       62.35 o   0.2436E-03
 -12   4  12     1975.11     1884.45      166.62 o   0.2787E-04
 -11   4  12       16.58       47.94       36.39 o   0.2603E-03
 -10   4  12     4092.58     4136.60      215.28 o   0.1416E-04
  -9   4  12     3603.83     3655.76      117.38 o   0.2960E-04
  -8   4  12       31.38       33.62       19.29 o   0.2150E-02
  -7   4  12      278.70      301.65       32.57 o   0.5136E-03
  -6   4  12      310.04      293.25       40.41 o   0.3931E-03
  -5   4  12      615.60      644.53       50.08 o   0.2182E-03
  -4   4  12     1132.69      959.14       44.25 o   0.1786E-03
  -3   4  12     2120.26     2078.32       59.58 o   0.7875E-04
  -2   4  12     3410.10     3466.78       64.80 o   0.4385E-04
  -1   4  12      283.29      291.29       24.17 o   0.6867E-03
   0   4  12      408.37      497.07       22.47 o   0.5040E-03
   1   4  12     3758.26     3866.52       70.77 o   0.3737E-04
   2   4  12     1019.55      993.21       36.96 o   0.2031E-03
   3   4  12       88.08       86.27       17.29 o   0.1818E-02
   4   4  12    10301.53    10103.48      186.24 o   0.7141E-05
   5   4  12     1363.93     1206.24       63.02 o   0.1150E-03
   6   4  12      792.92      876.00       93.83 o   0.8520E-04
   7   4  12      150.89       99.68       39.12 o   0.5345E-03
   8   4  12     1207.55     1157.02       89.51 o   0.8107E-04
   9   4  12     3115.46     3019.79      151.46 o   0.2603E-04
  10   4  12     1298.16     1420.41      102.00 o   0.6369E-04
  11   4  12      163.17      247.20       47.90 o   0.3393E-03
  12   4  12       43.28       12.63       46.06 o   0.4574E-03
 -14   5  12      211.91      102.59       83.67 o   0.1350E-03
 -13   5  12     1588.45     1257.25      153.92 o   0.3458E-04
 -12   5  12     4039.47     3693.34      237.14 o   0.1287E-04
 -11   5  12       13.35      111.76       45.14 o   0.5752E-04
 -10   5  12     2674.09     2605.81      177.74 o   0.2266E-04
  -9   5  12     5234.95     4983.33      243.41 o   0.1080E-04
  -8   5  12     1452.88     1517.71      121.78 o   0.4825E-04
  -7   5  12     2481.76     2343.37      151.96 o   0.2935E-04
  -6   5  12      131.10      127.52       30.36 o   0.7728E-03
  -5   5  12     1184.39     1079.19       70.02 o   0.1113E-03
  -4   5  12     1058.91     1120.31       64.19 o   0.1233E-03
  -3   5  12     1835.96     1961.97       82.15 o   0.6704E-04
  -2   5  12     8531.17     8781.51      182.25 o   0.8796E-05
  -1   5  12       30.13        9.16       13.98 o   0.4135E-02
   0   5  12     1142.20     1008.79       37.03 o   0.1938E-03
   1   5  12       13.35        7.58       10.85 o   0.6897E-02
   2   5  12     1336.85     1377.40       42.98 o   0.1413E-03
   3   5  12     3373.39     3561.11       71.44 o   0.4157E-04
   4   5  12     4690.35     4819.84      119.53 o   0.2237E-04
   5   5  12     1543.87     1467.67       68.22 o   0.9523E-04
   6   5  12      -10.46        4.07       32.28 o   0.4017E-03
   7   5  12     1608.27     1460.95      136.13 o   0.4085E-04
   8   5  12      338.14      282.64       72.26 o   0.1630E-03
   9   5  12      491.05      462.92       63.91 o   0.1794E-03
  10   5  12     1161.74     1109.55       97.62 o   0.7325E-04
  11   5  12     2176.11     2127.19      138.82 o   0.3485E-04
  12   5  12      470.78      626.24       71.99 o   0.1420E-03
 -14   6  12       69.21       15.48       51.54 o   0.3635E-03
 -13   6  12       46.47        5.59       46.02 o   0.4605E-03
 -12   6  12     2966.19     2697.56      203.23 o   0.1821E-04
 -11   6  12       68.46      151.84       47.59 o   0.3811E-03
 -10   6  12     1118.28     1102.13      123.04 o   0.5215E-04
  -9   6  12     1581.69     1590.37      132.72 o   0.4179E-04
  -8   6  12      -20.00       79.24       47.52 o   0.1093E-03
  -7   6  12     1333.55     1332.70      115.53 o   0.5432E-04
  -6   6  12      751.93      764.18       60.68 o   0.1598E-03
  -5   6  12     3628.47     3674.15      125.24 o   0.2775E-04
  -4   6  12       30.94       58.87       21.72 o   0.1623E-02
  -3   6  12     2774.90     2777.44      104.13 o   0.4102E-04
  -2   6  12      115.65      122.58       24.89 o   0.1036E-02
  -1   6  12      915.60     1059.25       58.30 o   0.1424E-03
   0   6  12       79.84       69.71       12.70 o   0.2691E-02
   1   6  12       88.85       77.17       14.40 o   0.2277E-02
   2   6  12      276.37      357.83       20.77 o   0.6935E-03
   3   6  12      211.29      220.49       19.65 o   0.9697E-03
   4   6  12      944.65     1033.96       49.11 o   0.1668E-03
   5   6  12     5321.17     5196.82      143.76 o   0.1791E-04
   6   6  12     1860.69     1784.13      138.91 o   0.3732E-04
   7   6  12      672.01      532.52       92.40 o   0.9615E-04
   8   6  12     2000.45     1907.67      162.43 o   0.2886E-04
   9   6  12       18.23        7.53       46.69 o   0.2785E-03
  10   6  12      201.51      274.79       68.59 o   0.1834E-03
  11   6  12       88.02        0.13       63.66 o   0.2417E-03
 -14   7  12      -27.29       48.66       61.37 o   0.1514E-03
 -13   7  12      871.35      885.94      121.08 o   0.5645E-04
 -12   7  12     2670.87     2518.67      197.81 o   0.1950E-04
 -11   7  12     2761.01     2251.16      193.76 o   0.2052E-04
 -10   7  12      710.11      569.18      100.09 o   0.8304E-04
  -9   7  12       47.79       13.21       52.73 o   0.3508E-03
  -8   7  12      623.90      723.16       86.67 o   0.1020E-03
  -7   7  12     3990.50     3935.92      204.75 o   0.1545E-04
  -6   7  12       54.12       56.96       22.96 o   0.1451E-02
  -5   7  12     2617.14     2638.25      109.90 o   0.4065E-04
  -4   7  12      529.42      487.99       49.49 o   0.2471E-03
  -3   7  12      539.02      482.81       49.24 o   0.2482E-03
  -2   7  12       70.10      146.85       27.78 o   0.8901E-03
  -1   7  12      266.70      280.24       25.16 o   0.6840E-03
   0   7  12       32.24       38.28       14.79 o   0.3106E-02
   1   7  12      126.34      109.38       15.24 o   0.1768E-02
   2   7  12       -4.55        3.10       12.05 o   0.3847E-02
   3   7  12      764.63      751.47       34.08 o   0.2698E-03
   4   7  12     2537.71     2597.63      105.82 o   0.4280E-04
   5   7  12     5587.93     5254.15      151.34 o   0.1680E-04
   6   7  12     1074.24      946.52      105.80 o   0.6799E-04
   7   7  12     1078.94     1120.31      114.62 o   0.5834E-04
   8   7  12      167.65      215.07       56.38 o   0.2653E-03
   9   7  12      399.65      220.85       86.74 o   0.1194E-03
  10   7  12      550.17      368.58      104.15 o   0.8202E-04
  11   7  12      426.53      519.30      103.18 o   0.8196E-04
 -13   8  12      -45.78       62.48       47.14 o   0.4197E-03
 -12   8  12      272.98      321.84       71.38 o   0.1659E-03
 -11   8  12     1472.74     1442.81      144.99 o   0.3746E-04
 -10   8  12      993.03      926.63      115.30 o   0.6012E-04
  -9   8  12      745.76      721.04      103.07 o   0.7646E-04
  -8   8  12      548.77      631.86       86.52 o   0.1056E-03
  -7   8  12      427.72      442.12       78.07 o   0.1341E-03
  -6   8  12     2759.44     2961.32      119.11 o   0.3501E-04
  -5   8  12       -1.77        2.51       27.09 o   0.2340E-04
  -4   8  12    13368.88    13157.60      271.39 o   0.4142E-05
  -3   8  12      873.25      848.24       62.21 o   0.1466E-03
  -2   8  12      625.07      627.17       52.21 o   0.2092E-03
  -1   8  12      273.55      238.04       37.98 o   0.4578E-03
   0   8  12      593.26      652.21       35.86 o   0.2967E-03
   1   8  12      365.79      403.38       30.82 o   0.4609E-03
   2   8  12      -10.33        3.61       18.53 o   0.2776E-02
   3   8  12     1419.96     1479.40       60.23 o   0.1075E-03
   4   8  12     5397.62     5343.71      126.78 o   0.1906E-04
   5   8  12      516.19      542.52       40.73 o   0.2969E-03
   6   8  12     3382.50     3100.61      191.10 o   0.1883E-04
   7   8  12      207.32      138.21       56.74 o   0.2710E-03
   8   8  12       93.54       62.50       61.77 o   0.2486E-03
   9   8  12      284.10      202.30       74.23 o   0.1614E-03
  10   8  12     1002.34      906.24      132.82 o   0.4775E-04
  11   8  12      199.01       97.10       79.49 o   0.1493E-03
 -12   9  12       49.03       12.43       47.53 o   0.4293E-03
 -11   9  12      760.73      901.40      105.98 o   0.7056E-04
 -10   9  12     1234.01     1162.65      133.94 o   0.4477E-04
  -9   9  12      182.31      219.21       59.15 o   0.2429E-03
  -8   9  12     1356.47     1396.42      133.00 o   0.4349E-04
  -7   9  12     1459.75     1394.29      130.76 o   0.4431E-04
  -6   9  12     4329.38     4391.12      154.25 o   0.1987E-04
  -5   9  12     1387.22     1265.01       83.86 o   0.8356E-04
  -4   9  12       87.81      148.41       30.20 o   0.7776E-03
  -3   9  12      279.94      310.81       42.00 o   0.3744E-03
  -2   9  12     1914.98     2056.62       93.54 o   0.5745E-04
  -1   9  12      301.56      279.20       40.13 o   0.4038E-03
   0   9  12     2474.58     2466.73      104.19 o   0.4482E-04
   1   9  12      235.77      238.85       35.41 o   0.5093E-03
   2   9  12       16.14       16.65       16.32 o   0.3203E-02
   3   9  12     2088.26     2226.99       76.78 o   0.6413E-04
   4   9  12      588.53      602.28       42.01 o   0.2697E-03
   5   9  12     9567.28     9421.19      184.50 o   0.7867E-05
   6   9  12      773.87      752.81       68.43 o   0.1381E-03
   7   9  12      424.43      317.00       78.17 o   0.1389E-03
   8   9  12      664.87      678.29      100.26 o   0.8133E-04
   9   9  12      232.34      198.55       65.04 o   0.2060E-03
  10   9  12      113.35       64.20       67.53 o   0.2087E-03
  11   9  12      342.42      258.04       88.77 o   0.1143E-03
 -12  10  12     1439.80     1286.09      155.86 o   0.3405E-04
 -11  10  12      141.75      203.65       53.25 o   0.2963E-03
 -10  10  12      276.14      153.36       74.87 o   0.1618E-03
  -9  10  12       41.84       27.21       47.89 o   0.4191E-03
  -8  10  12     2702.68     2460.05      189.11 o   0.2096E-04
  -7  10  12     3005.76     3012.35      192.39 o   0.1915E-04
  -6  10  12     3447.34     3395.08      140.56 o   0.2632E-04
  -5  10  12      586.99      579.45       59.08 o   0.1862E-03
  -4  10  12      211.38      178.51       40.53 o   0.4544E-03
  -3  10  12     1240.06     1310.43       80.23 o   0.8848E-04
  -2  10  12      459.16      410.03       50.51 o   0.2570E-03
  -1  10  12     1070.99     1235.41       72.41 o   0.1044E-03
   0  10  12      546.20      670.58       51.20 o   0.2135E-03
   1  10  12     4482.19     4554.41      146.97 o   0.2015E-04
   2  10  12     1107.10     1231.70       58.69 o   0.1275E-03
   3  10  12      188.13      300.21       35.57 o   0.4871E-03
   4  10  12     1866.93     1866.84       77.39 o   0.7238E-04
   5  10  12      324.97      324.49       35.16 o   0.4476E-03
   6  10  12       51.93       73.23       30.04 o   0.9149E-03
   7  10  12      -17.06       51.59       33.14 o   0.8254E-03
   8  10  12      345.62      480.55       78.55 o   0.1326E-03
   9  10  12      397.68      389.88       92.94 o   0.1014E-03
  10  10  12     1260.39     1101.84      150.65 o   0.3714E-04
 -11  11  12      112.49       89.88       75.27 o   0.1681E-03
 -10  11  12      120.21      159.45       56.82 o   0.2734E-03
  -9  11  12     1924.64     1751.85      168.58 o   0.2784E-04
  -8  11  12      -20.27       17.78       42.34 o   0.5027E-03
  -7  11  12     5268.16     5018.50      263.71 o   0.9685E-05
  -6  11  12     2806.65     2771.14      129.31 o   0.3299E-04
  -5  11  12       22.46       34.94       30.25 o   0.9966E-03
  -4  11  12       27.75       37.77       31.06 o   0.9411E-03
  -3  11  12      682.71      700.43       63.76 o   0.1568E-03
  -2  11  12       77.36       72.71       28.25 o   0.9877E-03
  -1  11  12       -5.56       16.99       27.97 o   0.2005E-03
   0  11  12      417.00      391.73       48.53 o   0.2775E-03
   1  11  12     1221.62     1318.29       64.41 o   0.1111E-03
   2  11  12        4.33        8.20       19.17 o   0.5514E-03
   3  11  12     1545.25     1651.78       91.95 o   0.6698E-04
   4  11  12      190.16      215.48       38.13 o   0.4821E-03
   5  11  12     1811.80     1770.08      100.55 o   0.5714E-04
   6  11  12      311.72      272.11       71.04 o   0.1691E-03
   7  11  12       19.94       69.17       29.10 o   0.1004E-02
   8  11  12      179.41      184.09       44.79 o   0.3936E-03
   9  11  12     2322.38     2122.94      194.18 o   0.2109E-04
  10  11  12      286.12      273.51       80.87 o   0.1355E-03
 -10  12  12      376.93      327.21       88.31 o   0.1130E-03
  -9  12  12      -23.41       41.27       47.27 o   0.2434E-03
  -8  12  12     2982.35     2333.33      211.11 o   0.1768E-04
  -7  12  12     2345.01     2302.57      181.45 o   0.2303E-04
  -6  12  12     1083.44     1182.91       83.79 o   0.8888E-04
  -5  12  12      205.13      171.93       43.31 o   0.4134E-03
  -4  12  12       75.38       74.38       34.90 o   0.6986E-03
  -3  12  12      449.72      435.94       51.00 o   0.2506E-03
  -2  12  12      338.89      393.02       45.35 o   0.3116E-03
  -1  12  12      -17.38       20.26       22.11 o   0.1843E-02
   0  12  12      437.30      429.18       43.16 o   0.3100E-03
   1  12  12       11.32        7.12       28.33 o   0.7880E-03
   2  12  12     2935.37     2856.76      102.89 o   0.4016E-04
   3  12  12     3638.30     3653.98      145.36 o   0.2422E-04
   4  12  12      618.98      525.24       62.55 o   0.1751E-03
   5  12  12      715.52      786.03       99.55 o   0.8008E-04
   6  12  12      456.31      484.38       84.03 o   0.1168E-03
   7  12  12      288.45      368.52       66.05 o   0.1847E-03
   8  12  12     1331.02     1448.84      144.90 o   0.3783E-04
  -9  13  12     -118.68       17.04       73.74 o   0.1791E-03
  -8  13  12       64.56       28.40       54.22 o   0.3274E-03
  -7  13  12     5908.70     5649.87      296.33 o   0.7788E-05
  -6  13  12     1054.44     1120.61       85.03 o   0.8916E-04
  -5  13  12      260.32      315.08       50.54 o   0.2900E-03
  -4  13  12     2200.00     2146.23      117.05 o   0.4296E-04
  -3  13  12       85.15      109.62       27.79 o   0.9358E-03
  -2  13  12       44.97       33.92       23.31 o   0.1540E-02
  -1  13  12      663.40      824.94       51.82 o   0.1887E-03
   0  13  12      486.17      554.23       46.85 o   0.2566E-03
   1  13  12      221.18      237.50       34.93 o   0.5231E-03
   2  13  12     1423.43     1474.89       75.54 o   0.8774E-04
   3  13  12     1966.93     1972.16      109.99 o   0.4871E-04
   4  13  12     1135.74     1155.65       84.90 o   0.8749E-04
   5  13  12       32.35       16.00       37.03 o   0.6982E-03
   6  13  12      131.45      116.92       49.95 o   0.3510E-03
   7  13  12      314.77      479.32       71.96 o   0.1538E-03
  -8  14  12      113.53      104.56       49.53 o   0.3619E-03
  -7  14  12       96.12       68.20       35.70 o   0.6681E-03
  -6  14  12       67.29       49.47       32.34 o   0.8319E-03
  -5  14  12      679.50      725.47       57.30 o   0.1764E-03
  -4  14  12      730.80      683.68       59.41 o   0.1704E-03
  -3  14  12     1867.66     1851.98       90.70 o   0.6234E-04
  -2  14  12      -33.15       20.06       26.60 o   0.1287E-02
  -1  14  12       -8.81        6.91       24.57 o   0.8413E-03
   0  14  12       95.18       69.58       27.94 o   0.9973E-03
   1  14  12     1112.18     1089.46       69.57 o   0.1133E-03
   2  14  12      272.63      276.24       39.06 o   0.4248E-03
   3  14  12      167.77      174.50       33.25 o   0.6204E-03
   4  14  12        0.96        4.13       14.00 o   0.6500E-05
   5  14  12      180.55      181.99       58.94 o   0.2495E-03
   6  14  12     2024.95     1787.77      172.49 o   0.2660E-04
   7  14  12       46.47       88.42       44.63 o   0.4533E-03
  -5  15  12      268.43      191.10       57.15 o   0.2558E-03
  -4  15  12      704.05      749.16       76.43 o   0.1204E-03
  -3  15  12      177.32      247.85       35.53 o   0.5184E-03
  -2  15  12      488.86      419.88       49.93 o   0.2573E-03
  -1  15  12     1361.44     1195.79       79.36 o   0.9105E-04
   0  15  12      -31.97       16.49       26.00 o   0.1356E-02
   1  15  12      218.01      246.63       36.61 o   0.4881E-03
   2  15  12     1708.03     1819.13       87.55 o   0.6639E-04
   3  15  12       11.80       18.52       27.86 o   0.8022E-03
   4  15  12      298.82      304.72       55.98 o   0.2469E-03
   5  15  12      336.08      418.67       78.04 o   0.1368E-03
   6  15  12       86.73       85.98       52.23 o   0.3360E-03
  -2  16  12       62.26      105.52       52.08 o   0.3362E-03
  -1  16  12      406.53      302.22       64.21 o   0.1940E-03
   0  16  12       82.91        4.02       40.09 o   0.5907E-03
   1  16  12      441.35      442.79       66.12 o   0.1737E-03
   2  16  12       68.38       65.69       36.48 o   0.6571E-03
   3  16  12      396.91      363.82       59.36 o   0.2134E-03
   4  16  12      108.70       24.90       41.84 o   0.5258E-03
 -15   0  13     1519.38     1706.00      160.19 o   0.3096E-04
 -13   0  13      171.29      138.92       39.36 o   0.5044E-03
 -11   0  13     3337.53     3917.69      202.89 o   0.1616E-04
  -9   0  13     2587.91     2620.09      162.85 o   0.2568E-04
  -7   0  13      561.71      680.27       70.72 o   0.1408E-03
  -5   0  13    16193.07    16983.17      273.52 o   0.3019E-05
  -3   0  13    12076.55    12551.84      213.07 o   0.5132E-05
  -1   0  13      137.32      179.41       22.41 o   0.1018E-02
   1   0  13     2386.24     2534.33       71.05 o   0.6025E-04
   3   0  13      447.45      475.74       42.55 o   0.3052E-03
   5   0  13      992.11      997.42       98.66 o   0.7539E-04
   7   0  13     3384.75     3085.55      205.96 o   0.1698E-04
   9   0  13      303.98      234.47       82.31 o   0.1325E-03
  11   0  13      136.05      223.72       59.61 o   0.2426E-03
 -15   1  13       61.06       34.07       36.71 o   0.6803E-03
 -14   1  13      162.74      176.01       34.80 o   0.5833E-03
 -13   1  13       71.80       15.50       38.94 o   0.6195E-03
 -12   1  13     3897.27     3877.37      123.11 o   0.2678E-04
 -11   1  13      391.23      334.43       52.60 o   0.2592E-03
 -10   1  13     1442.50     1561.64       90.82 o   0.7015E-04
  -9   1  13      359.40      391.26       47.55 o   0.2908E-03
  -8   1  13      114.14      152.71       28.35 o   0.8272E-03
  -7   1  13       12.72        4.59       24.90 o   0.1561E-02
  -6   1  13     6928.80     7440.79      171.53 o   0.1125E-04
  -5   1  13      263.22      212.70       28.17 o   0.6755E-03
  -4   1  13     9174.52    10077.64      131.21 o   0.8664E-05
  -3   1  13     2266.50     2205.05       57.83 o   0.7515E-04
  -2   1  13     7097.05     7429.29      105.24 o   0.1399E-04
  -1   1  13     1340.10     1413.12       41.15 o   0.1418E-03
   0   1  13      143.40      122.10       18.07 o   0.1429E-02
   1   1  13      327.03      286.26       16.38 o   0.8450E-03
   2   1  13     4875.66     5185.66       70.48 o   0.2598E-04
   3   1  13     3179.72     3479.32      110.32 o   0.3316E-04
   4   1  13     1457.24     1651.48       80.87 o   0.7773E-04
   5   1  13      -29.11        1.97       28.28 o   0.1204E-02
   6   1  13      918.95     1017.03       72.77 o   0.1138E-03
   7   1  13       42.71       34.54       29.93 o   0.9980E-03
   8   1  13      474.58      531.61       58.44 o   0.1979E-03
   9   1  13      204.11      162.67       49.16 o   0.3406E-03
  10   1  13      -18.56       19.70       44.55 o   0.3453E-03
  11   1  13       85.85        0.21       50.79 o   0.3757E-03
  12   1  13     1280.19     1176.63      112.85 o   0.5801E-04
 -16   2  13      214.99      120.99       64.65 o   0.2161E-03
 -15   2  13     1892.08     1865.76      119.98 o   0.4485E-04
 -14   2  13       43.59       62.45       53.43 o   0.3316E-03
 -13   2  13      576.64      512.70       95.26 o   0.9275E-04
 -12   2  13       42.76      149.95       32.52 o   0.7186E-03
 -11   2  13       47.03        3.23       23.44 o   0.1666E-02
 -10   2  13       27.37       20.73       32.50 o   0.8906E-03
  -9   2  13     1894.33     2189.03       99.31 o   0.5264E-04
  -8   2  13      846.76     1011.62       65.24 o   0.1312E-03
  -7   2  13     3199.49     3361.84      119.22 o   0.3162E-04
  -6   2  13       62.24       39.51       26.31 o   0.1208E-02
  -5   2  13     5422.55     5590.87      118.64 o   0.1906E-04
  -4   2  13      711.12      720.25       34.76 o   0.2776E-03
  -3   2  13     6454.98     6595.20      120.49 o   0.1537E-04
  -2   2  13      115.11      108.60       19.00 o   0.1469E-02
  -1   2  13     2870.24     3091.87       72.33 o   0.4874E-04
   0   2  13     3699.10     3596.93       81.28 o   0.3764E-04
   1   2  13     2703.08     2907.35       60.21 o   0.5681E-04
   2   2  13       50.16       26.75       10.91 o   0.4622E-02
   3   2  13     1465.83     1502.42       37.44 o   0.1382E-03
   4   2  13        8.07        1.58       31.49 o   0.2649E-03
   5   2  13      731.77      760.14       62.60 o   0.1549E-03
   6   2  13      544.36      554.49       57.44 o   0.1971E-03
   7   2  13      957.49      913.55       78.72 o   0.1057E-03
   8   2  13      236.47      178.45       46.24 o   0.3670E-03
   9   2  13       55.45       73.76       37.44 o   0.6266E-03
  10   2  13      733.53      781.91       79.89 o   0.1114E-03
  11   2  13     2221.41     2115.28      142.90 o   0.3344E-04
  12   2  13       31.04       33.52       46.13 o   0.4501E-03
 -16   3  13      494.47      336.05       95.45 o   0.9690E-04
 -15   3  13      206.45       59.89       82.37 o   0.1409E-03
 -14   3  13        4.43        1.15       41.63 o   0.2617E-04
 -13   3  13      699.56      738.89      104.45 o   0.7497E-04
 -12   3  13      530.64      576.16       89.79 o   0.1013E-03
 -11   3  13       56.48       45.80       47.08 o   0.4240E-03
 -10   3  13      869.73     1029.13      102.29 o   0.7175E-04
  -9   3  13      920.88      934.82      101.14 o   0.7410E-04
  -8   3  13      721.74      680.57       87.82 o   0.9981E-04
  -7   3  13       76.05       90.25       36.33 o   0.6390E-03
  -6   3  13    14431.48    14970.05      272.43 o   0.3588E-05
  -5   3  13       93.91      113.56       24.65 o   0.1089E-02
  -4   3  13     4198.66     4248.78       91.85 o   0.2971E-04
  -3   3  13     1110.37     1097.19       38.68 o   0.1815E-03
  -2   3  13     4158.92     3965.49       91.39 o   0.3149E-04
  -1   3  13      750.58      683.58       37.20 o   0.2675E-03
   0   3  13     2335.06     2382.96       63.96 o   0.6710E-04
   1   3  13       29.92       45.12       10.75 o   0.4372E-02
   2   3  13     3547.39     3796.29       60.95 o   0.4092E-04
   3   3  13      179.56      131.05       19.12 o   0.1257E-02
   4   3  13     3268.34     3367.89       92.47 o   0.3820E-04
   5   3  13     5437.06     5239.38      235.62 o   0.1094E-04
   6   3  13      321.56      300.16       48.84 o   0.3008E-03
   7   3  13       29.54        0.74       37.37 o   0.7013E-03
   8   3  13      822.10      769.63       77.16 o   0.1161E-03
   9   3  13      111.18      124.26       41.83 o   0.4764E-03
  10   3  13     1981.47     1928.21      129.28 o   0.3999E-04
  11   3  13      563.99      664.25       75.27 o   0.1293E-03
  12   3  13      126.72       77.15       49.88 o   0.3623E-03
 -14   4  13       40.12      157.89       39.96 o   0.5154E-03
 -13   4  13     1019.65      798.15      129.56 o   0.5050E-04
 -12   4  13     3859.43     3747.36      232.65 o   0.1325E-04
 -11   4  13      182.82      185.79       65.67 o   0.2058E-03
 -10   4  13       -9.42       12.92       37.87 o   0.1717E-03
  -9   4  13     1671.94     1480.04      136.17 o   0.4059E-04
  -8   4  13       45.57      156.58       40.48 o   0.5046E-03
  -7   4  13     3283.12     3494.38      100.58 o   0.3519E-04
  -6   4  13     1623.23     1709.51       84.10 o   0.7205E-04
  -5   4  13     1604.98     1520.19       56.51 o   0.1073E-03
  -4   4  13       66.32       39.73       18.89 o   0.2019E-02
  -3   4  13       68.66       62.66       15.23 o   0.2374E-02
  -2   4  13     2617.98     2610.80       58.43 o   0.6322E-04
  -1   4  13    11039.85    11140.56      162.23 o   0.6710E-05
   0   4  13      153.98      188.77       18.24 o   0.1171E-02
   1   4  13     7670.37     7545.19      110.12 o   0.1310E-04
   2   4  13      531.19      496.18       27.48 o   0.4225E-03
   3   4  13      527.69      521.01       29.14 o   0.3962E-03
   4   4  13     3747.22     3854.34      103.84 o   0.3092E-04
   5   4  13       78.62       34.81       43.08 o   0.5003E-03
   6   4  13      437.48      457.86       73.07 o   0.1479E-03
   7   4  13      830.91      796.21      100.04 o   0.7834E-04
   8   4  13       -5.93       31.20       34.24 o   0.1017E-03
   9   4  13      725.86      700.85       76.93 o   0.1207E-03
  10   4  13      179.09       17.85       55.01 o   0.3095E-03
  11   4  13     1906.63     1740.20      131.90 o   0.4025E-04
  12   4  13     1668.89     1135.69      190.97 o   0.2413E-04
 -14   5  13       69.84       82.56       54.31 o   0.3151E-03
 -13   5  13     1181.85     1279.76      136.81 o   0.4280E-04
 -12   5  13       79.18       47.32       54.66 o   0.3173E-03
 -11   5  13      812.28      992.97      105.58 o   0.6939E-04
 -10   5  13      606.96      601.57       89.04 o   0.1011E-03
  -9   5  13       25.43        6.95       35.38 o   0.7760E-03
  -8   5  13       85.13       86.03       41.32 o   0.5117E-03
  -7   5  13     6232.41     6251.02      250.14 o   0.9164E-05
  -6   5  13    15435.24    15702.32      294.34 o   0.3209E-05
  -5   5  13     2559.73     2667.63      104.34 o   0.4267E-04
  -4   5  13       15.46       16.53       22.63 o   0.1793E-02
  -3   5  13     2626.21     2563.57       99.57 o   0.4511E-04
  -2   5  13    11349.50    11007.79      222.03 o   0.5796E-05
  -1   5  13      879.70      819.08       41.49 o   0.2167E-03
   0   5  13     7788.96     7593.97      110.10 o   0.1293E-04
   1   5  13       87.24       73.79       14.93 o   0.2225E-02
   2   5  13     1246.55     1232.86       42.71 o   0.1549E-03
   3   5  13       28.37       35.81       12.54 o   0.3968E-02
   4   5  13       77.48       47.42       19.17 o   0.1885E-02
   5   5  13     5211.65     5077.40      226.65 o   0.1172E-04
   6   5  13      112.95      135.93       48.25 o   0.3699E-03
   7   5  13      184.27      199.45       61.39 o   0.2300E-03
   8   5  13      796.27      755.66      102.82 o   0.7600E-04
   9   5  13      311.95      338.66       78.73 o   0.1387E-03
  10   5  13       55.87       64.31       40.53 o   0.5501E-03
  11   5  13      580.15      500.38       75.51 o   0.1353E-03
 -14   6  13      145.08       99.68       65.27 o   0.2177E-03
 -13   6  13      222.08      271.11       68.50 o   0.1833E-03
 -12   6  13      808.68      881.88      110.44 o   0.6597E-04
 -11   6  13      -45.46        1.44       43.25 o   0.5220E-03
 -10   6  13      387.78      216.59       82.10 o   0.1322E-03
  -9   6  13     1042.20      951.26      113.07 o   0.6151E-04
  -8   6  13       36.98       40.85       38.97 o   0.6129E-03
  -7   6  13       71.12       13.16       34.54 o   0.7784E-03
  -6   6  13       53.45       15.92       29.28 o   0.1066E-02
  -5   6  13     2804.94     2773.97      112.47 o   0.3803E-04
  -4   6  13      568.82      570.52       51.01 o   0.2250E-03
  -3   6  13     2232.16     2184.76       95.04 o   0.5317E-04
  -2   6  13     3221.86     3305.90      112.80 o   0.3341E-04
  -1   6  13     3540.28     3351.04       85.26 o   0.3910E-04
   0   6  13        2.78        0.96       11.08 o   0.2054E-02
   1   6  13     3810.26     3646.67       74.82 o   0.3816E-04
   2   6  13     9278.77     9133.08      129.00 o   0.9489E-05
   3   6  13      205.39      213.51       19.93 o   0.9797E-03
   4   6  13     4121.39     4124.84      103.28 o   0.2857E-04
   5   6  13      134.97      157.81       40.92 o   0.4725E-03
   6   6  13       -1.47       41.73       35.53 o   0.5413E-05
   7   6  13      110.34       41.23       52.31 o   0.3424E-03
   8   6  13      260.36      204.19       72.08 o   0.1707E-03
   9   6  13     1014.96      900.14      127.69 o   0.5103E-04
  10   6  13        7.06       28.83       54.11 o   0.2320E-04
  11   6  13      568.21      542.97      110.89 o   0.7108E-04
 -13   7  13      556.42      672.20       94.17 o   0.9148E-04
 -12   7  13      263.31      178.99       75.58 o   0.1580E-03
 -11   7  13      911.07      937.90      119.58 o   0.5695E-04
 -10   7  13     1159.72     1164.84      124.10 o   0.5083E-04
  -9   7  13      617.32      554.80       90.95 o   0.9878E-04
  -8   7  13     2874.94     2928.14      182.57 o   0.2089E-04
  -7   7  13      214.54      242.35       61.46 o   0.2238E-03
  -6   7  13       39.12       14.12       23.73 o   0.1597E-02
  -5   7  13      -24.72        6.96       24.93 o   0.1519E-02
  -4   7  13     3583.30     3486.48      128.86 o   0.2802E-04
  -3   7  13     5056.81     4938.24      150.14 o   0.1817E-04
  -2   7  13     1963.67     1921.31       90.96 o   0.6070E-04
  -1   7  13     1752.21     1797.62       82.88 o   0.7030E-04
   0   7  13      758.38      759.58       32.58 o   0.2756E-03
   1   7  13     1586.78     1543.08       48.31 o   0.1175E-03
   2   7  13      314.60      354.08       23.62 o   0.6223E-03
   3   7  13     1114.06     1174.35       52.20 o   0.1437E-03
   4   7  13      138.13      118.79       22.02 o   0.1180E-02
   5   7  13      406.21      373.27       37.67 o   0.3840E-03
   6   7  13       -7.99        0.37       39.77 o   0.1021E-03
   7   7  13      222.78      228.11       60.54 o   0.2305E-03
   8   7  13      819.49      674.09      110.08 o   0.6875E-04
   9   7  13       47.02       29.98       59.66 o   0.2732E-03
  10   7  13      665.65      698.98      107.62 o   0.7212E-04
  11   7  13      288.09      299.32       78.79 o   0.1408E-03
 -13   8  13        5.56      118.09       49.83 o   0.1889E-04
 -12   8  13     2071.38     1963.12      179.04 o   0.2459E-04
 -11   8  13       75.39       66.52       45.02 o   0.4492E-03
 -10   8  13      329.14      382.53       73.22 o   0.1541E-03
  -9   8  13     2181.43     2322.33      170.21 o   0.2548E-04
  -8   8  13      977.60     1096.24      110.76 o   0.6223E-04
  -7   8  13     5938.64     5767.76      266.23 o   0.8892E-05
  -6   8  13      607.17      618.61       58.58 o   0.1834E-03
  -5   8  13       67.81       65.78       29.19 o   0.9575E-03
  -4   8  13     3918.60     3896.55      139.34 o   0.2403E-04
  -3   8  13     8556.81     8420.35      208.77 o   0.8276E-05
  -2   8  13       97.13      175.71       30.04 o   0.7492E-03
  -1   8  13     9009.41     8780.98      208.36 o   0.7890E-05
   0   8  13       37.81       62.97       21.16 o   0.1661E-02
   1   8  13      316.50      331.64       29.78 o   0.5295E-03
   2   8  13      432.84      473.75       35.00 o   0.3741E-03
   3   8  13       -0.75        4.76        9.95 o   0.2555E-04
   4   8  13      748.78      812.37       39.32 o   0.2354E-03
   5   8  13     1250.09     1227.53       82.65 o   0.8739E-04
   6   8  13      261.64      213.90       58.85 o   0.2406E-03
   7   8  13      325.13      426.73       67.45 o   0.1733E-03
   8   8  13     1935.30     2017.57      163.52 o   0.2833E-04
   9   8  13      557.34      548.07       96.66 o   0.8990E-04
  10   8  13       38.64        6.24       62.28 o   0.2547E-03
  11   8  13      390.49      424.41      101.18 o   0.8680E-04
 -12   9  13      -26.01       38.61       54.86 o   0.2181E-03
 -11   9  13      -50.96       14.76       57.67 o   0.2941E-03
 -10   9  13      795.95      776.35      111.03 o   0.6677E-04
  -9   9  13     4989.47     4554.03      262.39 o   0.1015E-04
  -8   9  13     3417.29     3347.14      210.46 o   0.1608E-04
  -7   9  13      963.19      975.79      108.47 o   0.6574E-04
  -6   9  13       -4.41       18.96       26.03 o   0.1681E-03
  -5   9  13      744.02      706.35       65.40 o   0.1496E-03
  -4   9  13       37.34       27.07       30.18 o   0.1002E-02
  -3   9  13      837.56      908.97       67.05 o   0.1319E-03
  -2   9  13     1815.39     1682.23       93.34 o   0.6336E-04
  -1   9  13       96.17      146.95       28.74 o   0.8266E-03
   0   9  13     3152.76     3122.21      120.67 o   0.3261E-04
   1   9  13     2176.93     2287.03       98.64 o   0.5037E-04
   2   9  13     1251.80     1228.38       75.59 o   0.9683E-04
   3   9  13     1573.81     1656.16       57.99 o   0.1008E-03
   4   9  13      953.16      980.61       46.07 o   0.1799E-03
   5   9  13       97.45       83.80       32.09 o   0.7802E-03
   6   9  13      -15.71       26.53       28.93 o   0.1111E-02
   7   9  13       60.12       16.06       38.43 o   0.6393E-03
   8   9  13      420.09      396.40       82.15 o   0.1249E-03
   9   9  13       30.70       35.92       48.68 o   0.4055E-03
  10   9  13      910.13      944.22      129.86 o   0.4968E-04
 -11  10  13      223.98      194.29       67.31 o   0.1947E-03
 -10  10  13       99.98       78.45       53.03 o   0.3269E-03
  -9  10  13     2339.25     2213.39      185.44 o   0.2249E-04
  -8  10  13     1112.74     1027.52      126.84 o   0.5028E-04
  -7  10  13     1525.32     1459.78      143.36 o   0.3795E-04
  -6  10  13       11.93       91.69       31.46 o   0.1303E-03
  -5  10  13      294.59      246.05       45.49 o   0.3499E-03
  -4  10  13      498.12      448.79       54.60 o   0.2247E-03
  -3  10  13      827.94      841.86       67.81 o   0.1337E-03
  -2  10  13      142.74      104.93       33.77 o   0.6739E-03
  -1  10  13     1489.89     1385.27       86.35 o   0.7715E-04
   0  10  13       80.38       44.09       27.75 o   0.1077E-02
   1  10  13     1321.37     1360.82       80.40 o   0.8605E-04
   2  10  13     1212.67     1249.43       63.24 o   0.1159E-03
   3  10  13       27.34       28.85       19.99 o   0.2080E-02
   4  10  13       99.76      141.03       25.34 o   0.9857E-03
   5  10  13       70.40       44.72       29.17 o   0.9984E-03
   6  10  13      179.52      157.23       38.95 o   0.5000E-03
   7  10  13      402.01      366.14       56.78 o   0.2277E-03
   8  10  13     1621.68     1498.30      154.87 o   0.3325E-04
   9  10  13     1816.75     1412.72      174.91 o   0.2724E-04
  10  10  13       18.83       16.31       67.64 o   0.6761E-04
 -10  11  13      437.05      395.69       91.26 o   0.1042E-03
  -9  11  13     2605.69     2083.65      197.76 o   0.2030E-04
  -8  11  13     5639.81     5103.52      286.44 o   0.8494E-05
  -7  11  13      151.59      128.99       61.62 o   0.2386E-03
  -6  11  13     1780.27     1720.22      105.63 o   0.5465E-04
  -5  11  13      494.59      615.54       57.05 o   0.1952E-03
  -4  11  13       80.97       32.87       37.10 o   0.6593E-03
  -3  11  13      105.47       89.69       33.17 o   0.7285E-03
  -2  11  13      993.88     1007.81       74.86 o   0.1088E-03
  -1  11  13        1.50        1.59       26.20 o   0.1920E-04
   0  11  13     2898.44     2820.45      123.29 o   0.3421E-04
   1  11  13     3283.46     3263.96      107.94 o   0.3466E-04
   2  11  13       11.74       33.40       19.39 o   0.2235E-02
   3  11  13        0.16       11.35       43.84 o   0.6768E-07
   4  11  13      540.48      638.60       45.13 o   0.2496E-03
   5  11  13       86.05       16.45       48.19 o   0.4108E-03
   6  11  13      258.77      339.10       66.04 o   0.1882E-03
   7  11  13      654.12      722.08      101.00 o   0.7977E-04
   8  11  13      157.37      175.07       60.18 o   0.2428E-03
   9  11  13      751.09      756.15      115.90 o   0.6259E-04
  10  11  13      258.25      414.80       84.76 o   0.1204E-03
  -9  12  13      143.35       97.93       62.99 o   0.2329E-03
  -8  12  13      854.69      890.73      114.69 o   0.6172E-04
  -7  12  13     5089.12     4751.56      272.45 o   0.9487E-05
  -6  12  13      215.64      205.13       46.25 o   0.3622E-03
  -5  12  13     1200.21     1131.18       87.24 o   0.8443E-04
  -4  12  13      991.04     1023.94       79.85 o   0.1003E-03
  -3  12  13      361.86      370.91       51.38 o   0.2648E-03
  -2  12  13       40.53       94.44       27.66 o   0.1018E-02
  -1  12  13     3787.76     3852.96      147.54 o   0.2300E-04
   0  12  13     4512.78     4437.95      131.15 o   0.2242E-04
   1  12  13      283.80      307.89       37.01 o   0.4389E-03
   2  12  13       21.27       20.36       23.60 o   0.1624E-02
   3  12  13       -2.55       37.60       20.93 o   0.1345E-03
   4  12  13       33.22       35.88       24.68 o   0.1412E-02
   5  12  13      -46.76        7.61       56.42 o   0.3085E-03
   6  12  13     1035.88     1178.00      124.37 o   0.5104E-04
   7  12  13      322.71      216.54       76.79 o   0.1503E-03
   8  12  13      241.07       55.14       84.63 o   0.1333E-03
  -8  13  13       66.12       77.49       44.95 o   0.4481E-03
  -7  13  13      211.91      206.45       67.95 o   0.1911E-03
  -6  13  13     1966.59     1785.84      114.89 o   0.4776E-04
  -5  13  13      414.04      375.40       58.11 o   0.2182E-03
  -4  13  13     2511.20     2140.95      127.67 o   0.3771E-04
  -3  13  13      142.16      163.08       40.38 o   0.4809E-03
  -2  13  13      170.46      150.67       34.47 o   0.6057E-03
  -1  13  13      874.15      945.70       61.88 o   0.1418E-03
   0  13  13     3595.40     3507.70      121.63 o   0.2937E-04
   1  13  13      524.88      556.90       48.93 o   0.2406E-03
   2  13  13       19.70        4.81       24.70 o   0.1569E-02
   3  13  13       -6.33       15.62       24.67 o   0.4266E-03
   4  13  13       45.27       89.96       27.47 o   0.1031E-02
   5  13  13      589.56      582.49       98.26 o   0.8655E-04
   6  13  13      203.77      226.59       65.49 o   0.2025E-03
   7  13  13      615.22      581.43       99.50 o   0.8454E-04
  -7  14  13      386.41      422.37       86.96 o   0.1131E-03
  -6  14  13      325.13      191.16       54.47 o   0.2725E-03
  -5  14  13      321.57      320.88       44.27 o   0.3410E-03
  -4  14  13      543.13      598.46       53.21 o   0.2124E-03
  -3  14  13     1080.46     1127.69       72.16 o   0.1081E-03
  -2  14  13      558.71      660.40       52.23 o   0.2091E-03
  -1  14  13     3306.39     3163.30      120.31 o   0.3207E-04
   0  14  13      727.51      702.27       57.94 o   0.1746E-03
   1  14  13       23.17        4.89       24.52 o   0.1581E-02
   2  14  13      747.36      678.37       58.08 o   0.1753E-03
   3  14  13       73.23       40.79       27.82 o   0.1086E-02
   4  14  13      208.73      174.38       35.40 o   0.5559E-03
   5  14  13        1.47       41.80       46.65 o   0.1818E-05
   6  14  13      333.67      289.89       82.66 o   0.1289E-03
  -5  15  13       30.09        0.30       53.68 o   0.3436E-03
  -4  15  13     2584.15     2404.72      113.40 o   0.4115E-04
  -3  15  13      102.48       59.70       32.36 o   0.7936E-03
  -2  15  13      756.80      801.19       61.82 o   0.1539E-03
  -1  15  13      603.20      608.55       56.68 o   0.1928E-03
   0  15  13      214.56      216.34       37.33 o   0.4905E-03
   1  15  13      137.52       97.35       30.97 o   0.7817E-03
   2  15  13       85.36      134.59       32.43 o   0.7175E-03
   3  15  13       27.97        6.93       29.01 o   0.1136E-02
   4  15  13      364.57      246.53       78.75 o   0.1415E-03
   5  15  13      747.50      763.16      108.83 o   0.6943E-04
  -2  16  13      -41.91       10.64       53.26 o   0.3452E-03
  -1  16  13      319.71      264.11       77.30 o   0.1464E-03
   0  16  13      382.06      352.82       80.58 o   0.1316E-03
   1  16  13      292.17      389.54       55.68 o   0.2382E-03
   2  16  13      121.06      170.08       38.84 o   0.5102E-03
   3  16  13     1039.62     1222.63       89.55 o   0.8133E-04
 -14   0  14      168.86       35.17       70.30 o   0.1933E-03
 -12   0  14     3117.90     2845.65      207.07 o   0.1738E-04
 -10   0  14     1023.42     1152.28      111.37 o   0.6086E-04
  -8   0  14      137.79       34.98       50.49 o   0.3636E-03
  -6   0  14      876.04      832.79       84.73 o   0.9902E-04
  -4   0  14      492.73      396.84       41.87 o   0.3237E-03
  -2   0  14    10791.28    10501.56      197.63 o   0.6573E-05
   0   0  14     6136.02     5610.40      132.09 o   0.1707E-04
   2   0  14    19430.30    19132.13      435.25 o   0.1928E-05
   4   0  14     5156.97     5606.22      224.43 o   0.1139E-04
   6   0  14      198.75      197.56       53.45 o   0.2903E-03
   8   0  14     5454.60     5302.13      281.11 o   0.8670E-05
  10   0  14      491.15      626.78      103.39 o   0.7955E-04
 -14   1  14       11.11       19.02       31.96 o   0.4661E-03
 -13   1  14      378.49      409.34       57.02 o   0.2224E-03
 -12   1  14      -19.34       16.86       29.31 o   0.1100E-02
 -11   1  14     1655.50     1440.78      104.04 o   0.5960E-04
 -10   1  14      340.64      383.93       48.71 o   0.2844E-03
  -9   1  14     2025.48     2249.48      103.82 o   0.4899E-04
  -8   1  14      -34.14        9.96       27.66 o   0.1226E-02
  -7   1  14      136.43      130.48       32.50 o   0.6947E-03
  -6   1  14      433.83      464.74       45.30 o   0.2874E-03
  -5   1  14      530.13      543.15       37.54 o   0.3172E-03
  -4   1  14     3075.81     3000.67       72.86 o   0.4850E-04
  -3   1  14      277.85      323.85       23.08 o   0.6824E-03
  -2   1  14      487.73      505.19       26.65 o   0.4328E-03
  -1   1  14     3168.28     3038.14       66.49 o   0.4971E-04
   0   1  14       87.75       99.22       15.89 o   0.1906E-02
   1   1  14    18840.46    19017.14      228.36 o   0.2680E-05
   2   1  14        8.99        0.06       19.86 o   0.2077E-02
   3   1  14     4476.06     4530.06      108.49 o   0.2524E-04
   4   1  14       94.36      102.52       30.04 o   0.8385E-03
   5   1  14     6942.20     6946.54      196.52 o   0.1064E-04
   6   1  14      184.62      229.56       40.10 o   0.4451E-03
   7   1  14      768.56      803.93       71.53 o   0.1281E-03
   8   1  14     1073.87     1058.73       89.89 o   0.8390E-04
   9   1  14      868.37      787.96       86.60 o   0.9728E-04
  10   1  14      113.64      151.15       44.68 o   0.4163E-03
  11   1  14      181.42      175.23       52.28 o   0.3076E-03
 -15   2  14     1195.07     1346.06      130.73 o   0.4550E-04
 -14   2  14     2157.44     2437.11      184.65 o   0.2235E-04
 -13   2  14      360.10      335.55       75.73 o   0.1473E-03
 -12   2  14     1412.63     1346.00       99.28 o   0.6631E-04
 -11   2  14      839.41     1110.94       76.50 o   0.1054E-03
 -10   2  14      125.51      138.55       34.57 o   0.6305E-03
  -9   2  14      121.10      124.21       33.36 o   0.6814E-03
  -8   2  14     5219.33     5438.39      164.58 o   0.1572E-04
  -7   2  14     8094.35     8439.50      200.28 o   0.8690E-05
  -6   2  14     5047.87     5157.99      121.47 o   0.2050E-04
  -5   2  14      180.39      168.25       25.27 o   0.8750E-03
  -4   2  14       70.40       59.82       15.67 o   0.2332E-02
  -3   2  14      290.22      272.07       27.14 o   0.6351E-03
  -2   2  14      142.88      172.69       20.53 o   0.1112E-02
  -1   2  14    10345.35    10040.63      156.91 o   0.7710E-05
   0   2  14    13777.62    13234.24      185.61 o   0.4849E-05
   1   2  14     6321.13     6212.37      113.63 o   0.1677E-04
   2   2  14     8037.19     8097.70      116.80 o   0.1178E-04
   3   2  14     1487.35     1598.28       47.41 o   0.1185E-03
   4   2  14     2481.94     2475.82      151.37 o   0.2903E-04
   5   2  14     1644.96     1711.84       95.03 o   0.6289E-04
   6   2  14     3288.55     3208.82      138.70 o   0.2772E-04
   7   2  14       15.71       18.34       26.22 o   0.1357E-02
   8   2  14     1262.48     1287.38       96.21 o   0.7105E-04
   9   2  14       60.71       34.55       38.60 o   0.6198E-03
  10   2  14      -25.52       39.54       36.48 o   0.6997E-03
  11   2  14     1548.73     1349.89      121.77 o   0.4926E-04
 -16   3  14        8.95        4.01       42.78 o   0.9554E-04
 -14   3  14       70.93      164.37       60.47 o   0.2474E-03
 -13   3  14       -7.74       48.58       50.03 o   0.3809E-04
 -12   3  14      271.85      298.47       71.11 o   0.1686E-03
 -11   3  14     2351.61     2312.79      174.48 o   0.2439E-04
 -10   3  14      248.40      167.93       66.32 o   0.2009E-03
  -9   3  14      112.42       65.29       50.62 o   0.3577E-03
  -8   3  14     7139.26     7316.05      277.28 o   0.7333E-05
  -7   3  14       17.44       31.92       41.56 o   0.3130E-03
  -6   3  14       17.49       43.93       26.61 o   0.1238E-02
  -5   3  14     1459.83     1513.25       76.52 o   0.8523E-04
  -4   3  14     2743.32     2710.13      102.76 o   0.4227E-04
  -3   3  14     3493.53     3567.06       87.91 o   0.3705E-04
  -2   3  14      131.22      107.30       19.98 o   0.1366E-02
  -1   3  14      475.85      375.28       32.43 o   0.4272E-03
   0   3  14       55.88       36.41       15.87 o   0.2683E-02
   1   3  14    11811.46    11781.01      147.26 o   0.6318E-05
   2   3  14      695.59      719.72       32.38 o   0.2912E-03
   3   3  14     3233.24     3412.25       71.73 o   0.4358E-04
   4   3  14      241.83      194.73       40.74 o   0.4384E-03
   5   3  14       48.88       29.34       40.95 o   0.5620E-03
   6   3  14      467.35      509.06       77.74 o   0.1314E-03
   7   3  14      570.05      559.15       62.88 o   0.1737E-03
   8   3  14       33.09       29.45       33.29 o   0.8361E-03
   9   3  14     1822.54     1833.69      119.86 o   0.4541E-04
  10   3  14      664.39      613.61       77.47 o   0.1239E-03
  11   3  14      575.85      516.21       78.20 o   0.1277E-03
 -14   4  14      554.32      688.88      106.57 o   0.7423E-04
 -13   4  14      -25.26       35.75       45.59 o   0.4607E-03
 -12   4  14      422.34      509.32       83.71 o   0.1173E-03
 -11   4  14      162.77      213.96       56.70 o   0.2634E-03
 -10   4  14       54.89       38.42       40.08 o   0.5774E-03
  -9   4  14     2679.54     2740.97      173.10 o   0.2319E-04
  -8   4  14      777.73      778.11       92.24 o   0.8964E-04
  -7   4  14      979.78      995.14       96.37 o   0.7815E-04
  -6   4  14       55.25       89.00       22.79 o   0.1351E-02
  -5   4  14     2314.52     2398.04       98.65 o   0.4864E-04
  -4   4  14       -4.67        3.00       17.49 o   0.9260E-03
  -3   4  14      720.56      711.25       32.37 o   0.2895E-03
  -2   4  14     1708.13     1614.34       59.89 o   0.9771E-04
  -1   4  14      893.28      776.06       42.86 o   0.2155E-03
   0   4  14     2227.54     2183.69       66.11 o   0.7060E-04
   1   4  14       18.37        1.08       11.37 o   0.6746E-02
   2   4  14    16701.90    16604.70      189.37 o   0.3465E-05
   3   4  14      234.90      212.32       22.23 o   0.8705E-03
   4   4  14      212.09      177.05       38.40 o   0.4915E-03
   5   4  14     2116.65     2244.64      146.75 o   0.3191E-04
   6   4  14      741.66      714.79       92.01 o   0.9187E-04
   7   4  14     2405.83     2364.91      176.17 o   0.2384E-04
   8   4  14     3760.31     3573.42      231.70 o   0.1356E-04
   9   4  14      185.86      158.74       45.49 o   0.3898E-03
  10   4  14      -25.86        0.78       37.14 o   0.7118E-03
  11   4  14      805.26      836.32       87.86 o   0.9478E-04
 -14   5  14      120.17       56.26       69.56 o   0.1976E-03
 -13   5  14       60.94       47.11       42.05 o   0.5225E-03
 -12   5  14      198.78      203.57       69.89 o   0.1826E-03
 -11   5  14      675.99      632.05       95.85 o   0.8831E-04
 -10   5  14      621.48      490.21       94.78 o   0.9341E-04
  -9   5  14     3407.49     3550.20      200.40 o   0.1691E-04
  -8   5  14     1074.57     1166.88      111.01 o   0.6069E-04
  -7   5  14      897.24     1039.59       94.42 o   0.8046E-04
  -6   5  14     1707.15     1710.08       90.12 o   0.6608E-04
  -5   5  14     3010.02     2919.70      117.15 o   0.3511E-04
  -4   5  14        1.52        1.93       23.70 o   0.2917E-04
  -3   5  14       32.72       19.15       22.64 o   0.1728E-02
  -2   5  14      659.68      624.81       30.48 o   0.3274E-03
  -1   5  14      584.02      608.25       35.19 o   0.3124E-03
   0   5  14       40.80       38.85       16.50 o   0.2579E-02
   1   5  14     2721.50     2681.75       63.45 o   0.5874E-04
   2   5  14      967.69     1026.90       38.92 o   0.1957E-03
   3   5  14       45.25       61.32       14.32 o   0.2739E-02
   4   5  14     1417.16     1466.42       82.39 o   0.8036E-04
   5   5  14     2705.35     2518.28      163.06 o   0.2579E-04
   6   5  14      615.08      642.16       87.31 o   0.1032E-03
   7   5  14      487.25      337.55       86.35 o   0.1155E-03
   8   5  14      206.81      123.34       69.74 o   0.1885E-03
   9   5  14       28.43       76.10       58.48 o   0.1084E-03
  10   5  14      -18.49        0.53       52.46 o   0.1805E-03
  11   5  14      -98.08        0.47       69.50 o   0.2031E-03
 -13   6  14       41.88       67.16       56.24 o   0.3002E-03
 -12   6  14     2947.89     2575.22      210.19 o   0.1749E-04
 -11   6  14      357.65      468.81       80.97 o   0.1264E-03
 -10   6  14     1846.30     1903.30      154.93 o   0.3132E-04
  -9   6  14      855.07      867.99      103.82 o   0.7258E-04
  -8   6  14       21.96       13.53       35.86 o   0.7503E-03
  -7   6  14      196.10      150.11       58.16 o   0.2588E-03
  -6   6  14      360.26      361.64       47.24 o   0.2981E-03
  -5   6  14     9715.12     9526.85      227.20 o   0.6807E-05
  -4   6  14      705.99      759.42       57.81 o   0.1713E-03
  -3   6  14      201.27      198.40       34.39 o   0.5645E-03
  -2   6  14     2986.58     3050.04      111.28 o   0.3607E-04
  -1   6  14       20.03       19.24       13.57 o   0.4202E-02
   0   6  14     1502.86     1454.97       45.68 o   0.1280E-03
   1   6  14      152.74      163.02       17.23 o   0.1303E-02
   2   6  14     2025.56     2119.80       56.02 o   0.8163E-04
   3   6  14      567.65      543.98       32.04 o   0.3573E-03
   4   6  14      727.53      686.79       37.13 o   0.2687E-03
   5   6  14       -4.47        1.26       22.43 o   0.3150E-03
   6   6  14     2787.73     2726.96      177.24 o   0.2234E-04
   7   6  14     1097.66     1201.85      119.85 o   0.5354E-04
   8   6  14      360.59      410.05       81.10 o   0.1282E-03
   9   6  14      -81.65        7.59       64.95 o   0.2320E-03
  10   6  14      106.55       27.40       60.74 o   0.2602E-03
  11   6  14      291.70      296.25       91.52 o   0.1079E-03
 -13   7  14     2885.43     2741.78      219.87 o   0.1614E-04
 -12   7  14      117.32       92.33       59.86 o   0.2584E-03
 -11   7  14     1596.34     1404.94      154.08 o   0.3395E-04
 -10   7  14       10.44       97.65       53.15 o   0.3791E-04
  -9   7  14       16.28       18.82       34.50 o   0.7136E-03
  -8   7  14      207.44      141.80       65.87 o   0.2076E-03
  -7   7  14      120.98      201.09       45.00 o   0.3921E-03
  -6   7  14     3351.39     3234.45      133.89 o   0.2846E-04
  -5   7  14      -24.03       12.37       30.44 o   0.1028E-02
  -4   7  14     5043.75     5037.55      158.41 o   0.1716E-04
  -3   7  14     5890.53     5621.32      168.29 o   0.1456E-04
  -2   7  14      103.08       80.75       28.59 o   0.9324E-03
  -1   7  14     1947.47     2027.14       90.25 o   0.5962E-04
   0   7  14       94.91      119.31       18.66 o   0.1497E-02
   1   7  14       11.12       17.79       17.63 o   0.2824E-02
   2   7  14     2610.68     2665.86       80.69 o   0.5212E-04
   3   7  14     2803.24     2811.58       86.61 o   0.4684E-04
   4   7  14     4140.38     3919.12      108.50 o   0.2866E-04
   5   7  14     5635.16     5715.14      176.49 o   0.1405E-04
   6   7  14       65.59        4.48       45.09 o   0.4753E-03
   7   7  14     1328.97     1310.94      132.79 o   0.4423E-04
   8   7  14       88.26       23.09       60.94 o   0.2603E-03
   9   7  14      108.96       35.42       62.64 o   0.2442E-03
  10   7  14      221.39      278.56       73.25 o   0.1628E-03
  11   7  14      189.22      184.74       84.45 o   0.1302E-03
 -12   8  14     2017.66     1814.88      181.69 o   0.2443E-04
 -11   8  14      -50.89        0.42       55.55 o   0.3191E-03
 -10   8  14        2.11       34.22       42.59 o   0.5435E-05
  -9   8  14      539.62      573.18       89.57 o   0.1017E-03
  -8   8  14     1549.97     1762.42      139.77 o   0.3786E-04
  -7   8  14      635.57      823.81       86.28 o   0.9992E-04
  -6   8  14       33.08        2.94       28.07 o   0.1212E-02
  -5   8  14     2842.18     2493.48      122.64 o   0.3643E-04
  -4   8  14      289.55      217.37       44.97 o   0.3647E-03
  -3   8  14      971.03     1043.18       69.48 o   0.1180E-03
  -2   8  14     5063.86     4887.41      156.30 o   0.1771E-04
  -1   8  14      171.15      190.71       33.02 o   0.6127E-03
   0   8  14     1098.21     1127.98       69.79 o   0.1118E-03
   1   8  14      617.03      589.89       53.31 o   0.2085E-03
   2   8  14     1872.33     1955.67       69.62 o   0.7680E-04
   3   8  14      218.57      242.88       27.17 o   0.6965E-03
   4   8  14     4243.80     4325.58      112.54 o   0.2599E-04
   5   8  14      353.41      360.01       47.32 o   0.3000E-03
   6   8  14     1107.71      896.83       82.99 o   0.9701E-04
   7   8  14      189.10      166.05       60.95 o   0.2364E-03
   8   8  14     1106.28     1029.64      128.38 o   0.4931E-04
   9   8  14      740.94      867.62      110.53 o   0.6649E-04
  10   8  14      121.46      187.53       54.72 o   0.2874E-03
 -12   9  14      760.67      706.34      120.93 o   0.5864E-04
 -11   9  14      902.67      756.26      121.95 o   0.5679E-04
 -10   9  14      753.24      747.50      105.54 o   0.7320E-04
  -9   9  14       37.07       18.78       37.52 o   0.6756E-03
  -8   9  14      698.00      602.01       99.17 o   0.8390E-04
  -7   9  14       -1.71       32.95       44.96 o   0.2847E-05
  -6   9  14     4702.21     4586.96      167.58 o   0.1757E-04
  -5   9  14     2412.36     2422.34      116.98 o   0.4023E-04
  -4   9  14        1.17       42.36       26.26 o   0.1155E-04
  -3   9  14     5455.91     5036.59      169.71 o   0.1580E-04
  -2   9  14      163.20      132.00       33.45 o   0.6529E-03
  -1   9  14     4293.75     4238.38      145.89 o   0.2136E-04
   0   9  14      102.19      115.24       30.59 o   0.7939E-03
   1   9  14      597.36      609.71       55.20 o   0.1988E-03
   2   9  14     1052.40     1131.94       71.44 o   0.1097E-03
   3   9  14     7242.06     7182.90      189.36 o   0.1057E-04
   4   9  14      191.60      237.70       23.63 o   0.8223E-03
   5   9  14     4797.15     4726.05      166.12 o   0.1732E-04
   6   9  14      532.21      501.20       63.07 o   0.1781E-03
   7   9  14       28.96       11.21       31.38 o   0.9679E-03
   8   9  14      267.32      214.05       73.06 o   0.1659E-03
   9   9  14      280.16      133.65       78.95 o   0.1477E-03
  10   9  14       60.90       28.37       47.07 o   0.4295E-03
 -11  10  14      257.86      298.70       76.72 o   0.1482E-03
 -10  10  14      551.98      675.64       97.59 o   0.8617E-04
  -9  10  14      256.67      283.72       68.26 o   0.1820E-03
  -8  10  14      523.74      656.04       94.28 o   0.9188E-04
  -7  10  14      576.85      609.02       92.72 o   0.9475E-04
  -6  10  14     1791.17     1881.82      105.12 o   0.5312E-04
  -5  10  14     2032.24     1984.96      109.34 o   0.4864E-04
  -4  10  14      325.16      346.27       47.25 o   0.3059E-03
  -3  10  14       87.08       41.38       31.35 o   0.8736E-03
  -2  10  14     3632.54     3759.29      140.57 o   0.2469E-04
  -1  10  14     2318.31     2408.11      109.63 o   0.4367E-04
   0  10  14     1742.08     1733.36       94.88 o   0.6204E-04
   1  10  14       16.30        8.18       23.71 o   0.1688E-02
   2  10  14     3208.49     3200.27      126.34 o   0.3070E-04
   3  10  14       87.07      116.97       21.91 o   0.1260E-02
   4  10  14     2423.12     2335.75      115.98 o   0.4120E-04
   5  10  14       60.53       44.86       53.10 o   0.3375E-03
   6  10  14      605.46      491.37       95.84 o   0.9187E-04
   7  10  14      240.71      220.95       51.50 o   0.3004E-03
   8  10  14      442.08      474.58       62.75 o   0.1852E-03
   9  10  14      179.57      133.72       59.06 o   0.2549E-03
  10  10  14       86.10       21.42       60.27 o   0.2665E-03
 -10  11  14       42.86       23.57       57.06 o   0.2994E-03
  -9  11  14      417.94      726.95       91.57 o   0.9587E-04
  -8  11  14      255.51      445.37       74.06 o   0.1500E-03
  -7  11  14      -21.49       12.92       43.00 o   0.5331E-03
  -6  11  14      124.68       90.07       38.37 o   0.5661E-03
  -5  11  14     2379.32     2430.40      122.07 o   0.3849E-04
  -4  11  14      248.10      380.73       46.96 o   0.3101E-03
  -3  11  14      711.47      698.66       66.26 o   0.1482E-03
  -2  11  14      622.08      722.02       61.39 o   0.1647E-03
  -1  11  14     1288.65     1522.30       84.57 o   0.7836E-04
   0  11  14       30.21       48.75       37.40 o   0.6582E-03
   1  11  14     1568.27     1575.76       91.22 o   0.6855E-04
   2  11  14       40.55       13.45       22.98 o   0.1691E-02
   3  11  14     1269.88     1245.89       68.55 o   0.1064E-03
   4  11  14      305.25      337.70       48.07 o   0.3028E-03
   5  11  14     1916.50     2258.55      161.22 o   0.2823E-04
   6  11  14       70.21      185.51       49.10 o   0.3522E-03
   7  11  14      926.48      833.75      121.61 o   0.5626E-04
   8  11  14      118.82      153.08       59.08 o   0.2561E-03
  -9  12  14      897.63      922.11      124.05 o   0.5386E-04
  -8  12  14      -17.81        0.92       47.22 o   0.2552E-03
  -7  12  14      126.25       18.15       65.96 o   0.2219E-03
  -6  12  14       41.13       27.75       35.66 o   0.7334E-03
  -5  12  14      724.96      701.43       71.10 o   0.1346E-03
  -4  12  14     1167.50     1221.32       87.06 o   0.8294E-04
  -3  12  14     1000.35      975.31       79.30 o   0.1023E-03
  -2  12  14      355.93      333.84       49.23 o   0.2879E-03
  -1  12  14      -26.02        3.83       30.98 o   0.1009E-02
   0  12  14     1224.43     1204.35       70.84 o   0.1051E-03
   1  12  14      879.35      980.34       59.02 o   0.1468E-03
   2  12  14      956.57      938.32       62.17 o   0.1393E-03
   3  12  14      497.80      502.81       46.46 o   0.2661E-03
   4  12  14      254.55      234.97       42.85 o   0.3909E-03
   5  12  14      138.88        6.16       56.38 o   0.3010E-03
   6  12  14     1102.33     1190.34      130.12 o   0.4717E-04
   7  12  14      812.50      657.65      117.15 o   0.6212E-04
  -8  13  14       75.23       12.37       51.93 o   0.3582E-03
  -7  13  14      113.70       83.14       56.14 o   0.2920E-03
  -6  13  14      131.21      118.42       42.39 o   0.4647E-03
  -5  13  14       36.04        5.59       29.69 o   0.1080E-02
  -4  13  14     3830.03     3718.39      160.90 o   0.2131E-04
  -3  13  14     1282.36     1215.60       91.70 o   0.7681E-04
  -2  13  14       97.87      177.03       34.75 o   0.6077E-03
  -1  13  14       67.46       37.81       28.41 o   0.1061E-02
   0  13  14     1160.18     1277.27       69.94 o   0.1053E-03
   1  13  14      233.04      277.64       35.49 o   0.4872E-03
   2  13  14     1074.64     1076.86       67.44 o   0.1185E-03
   3  13  14     2590.30     2537.80      103.19 o   0.4408E-04
   4  13  14      -58.86        0.72       49.35 o   0.4013E-03
   5  13  14       13.16       16.33       33.09 o   0.5679E-03
   6  13  14      652.66      608.02      104.23 o   0.7747E-04
  -6  14  14      153.57       91.02       45.90 o   0.4111E-03
  -5  14  14     2019.70     2022.24      120.79 o   0.4293E-04
  -4  14  14     1445.56     1489.89       83.72 o   0.7836E-04
  -3  14  14     1724.55     1663.54       90.89 o   0.6614E-04
  -2  14  14       36.73       41.59       27.76 o   0.1132E-02
  -1  14  14      494.35      389.11       49.62 o   0.2642E-03
   0  14  14      342.94      293.42       44.34 o   0.3439E-03
   1  14  14      245.29      233.54       37.11 o   0.4792E-03
   2  14  14       30.25       55.60       24.75 o   0.1337E-02
   3  14  14       60.74       71.03       28.93 o   0.9708E-03
   4  14  14       90.34      136.66       47.14 o   0.3887E-03
   5  14  14      112.59      229.26       53.76 o   0.2898E-03
  -5  15  14       84.19        3.94       55.27 o   0.3183E-03
  -4  15  14     2021.58     1726.13      122.72 o   0.4414E-04
  -3  15  14       33.68       11.31       29.33 o   0.1095E-02
  -2  15  14      446.94      454.51       51.31 o   0.2462E-03
  -1  15  14       91.44      141.58       29.03 o   0.8266E-03
   0  15  14      327.60      267.04       45.06 o   0.3449E-03
   1  15  14       53.35       39.88       28.25 o   0.1081E-02
   2  15  14      188.32      175.87       38.20 o   0.5029E-03
   3  15  14     1010.99     1100.68       70.19 o   0.1137E-03
   4  15  14      121.53      118.70       55.44 o   0.2921E-03
  -1  16  14      -57.49       67.62       57.41 o   0.2874E-03
   0  16  14       20.95       54.95       43.18 o   0.2013E-03
   1  16  14      286.16      139.55       72.90 o   0.1703E-03
   2  16  14      733.39      699.79       99.91 o   0.8098E-04
 -13   0  15      337.07      302.59       77.21 o   0.1447E-03
 -11   0  15     6308.85     6308.17      291.41 o   0.7559E-05
  -9   0  15     3725.84     4058.82      203.31 o   0.1564E-04
  -7   0  15      250.86      327.87       53.62 o   0.2633E-03
  -5   0  15     7228.69     7669.09      174.44 o   0.1070E-04
  -3   0  15     2167.81     2178.51       85.17 o   0.5921E-04
  -1   0  15      224.17      267.14       27.53 o   0.6626E-03
   1   0  15      116.28       61.54       37.56 o   0.6103E-03
   3   0  15     1010.79     1153.29       88.69 o   0.8410E-04
   5   0  15     5466.20     5670.88      250.30 o   0.9833E-05
   7   0  15     1080.84     1326.99      119.93 o   0.5242E-04
   9   0  15     1383.52     1414.84      151.03 o   0.3544E-04
  11   0  15     2747.56     2376.76      235.27 o   0.1492E-04
 -14   1  15      118.98      120.17       41.28 o   0.4875E-03
 -13   1  15      531.88      561.95       67.95 o   0.1565E-03
 -12   1  15     4826.12     4682.28      185.20 o   0.1555E-04
 -11   1  15     1875.97     2041.10      110.81 o   0.4811E-04
 -10   1  15      834.26      839.06       71.95 o   0.1240E-03
  -9   1  15        9.24        0.54       23.59 o   0.1100E-02
  -8   1  15     2319.46     2238.90      108.91 o   0.4525E-04
  -7   1  15     1410.30     1416.51       81.88 o   0.8232E-04
  -6   1  15      951.34      947.86       64.62 o   0.1329E-03
  -5   1  15      -21.57        1.01       16.51 o   0.3396E-02
  -4   1  15     9960.10    10313.80      144.59 o   0.7894E-05
  -3   1  15     1227.86     1134.68       44.63 o   0.1595E-03
  -2   1  15      371.32      361.26       25.55 o   0.5631E-03
  -1   1  15      367.06      350.54       29.11 o   0.5158E-03
   0   1  15      353.04      390.43       27.81 o   0.5137E-03
   1   1  15       39.96       53.24       16.29 o   0.2460E-02
   2   1  15      245.21      271.84       32.86 o   0.5328E-03
   3   1  15      132.91      178.79       25.27 o   0.8915E-03
   4   1  15     1648.16     1789.90       69.73 o   0.8331E-04
   5   1  15      724.95      810.71       64.77 o   0.1461E-03
   6   1  15     7839.51     7597.25      225.10 o   0.8611E-05
   7   1  15       34.17       39.88       32.70 o   0.8497E-03
   8   1  15     2367.46     2095.04      132.06 o   0.3683E-04
   9   1  15      216.12      307.19       54.07 o   0.2664E-03
  10   1  15       63.36       33.05       45.90 o   0.4483E-03
  11   1  15      767.49      642.41       92.15 o   0.9293E-04
 -14   2  15      528.69      668.79       98.74 o   0.8494E-04
 -13   2  15       70.66      149.27       47.77 o   0.3789E-03
 -12   2  15        4.74        0.51       33.18 o   0.7401E-04
 -11   2  15     5663.11     6272.02      196.06 o   0.1208E-04
 -10   2  15     5438.92     5814.57      183.80 o   0.1353E-04
  -9   2  15     4098.50     4281.87      152.35 o   0.2070E-04
  -8   2  15      994.11     1090.41       71.51 o   0.1122E-03
  -7   2  15      328.42      330.17       43.34 o   0.3461E-03
  -6   2  15     2734.07     2940.09       89.51 o   0.4499E-04
  -5   2  15     1252.47     1323.50       58.58 o   0.1198E-03
  -4   2  15      540.54      576.88       32.08 o   0.3526E-03
  -3   2  15      459.07      455.69       33.96 o   0.3852E-03
  -2   2  15       96.77      101.33       20.01 o   0.1454E-02
  -1   2  15      741.92      672.71       39.69 o   0.2561E-03
   0   2  15     8850.27     8387.00      143.85 o   0.1009E-04
   1   2  15      910.66      934.74       42.45 o   0.1979E-03
   2   2  15      206.49      213.45       20.73 o   0.9419E-03
   3   2  15        3.88        6.30       18.79 o   0.4796E-03
   4   2  15     2080.83     2267.66       78.57 o   0.6237E-04
   5   2  15     2679.58     2769.77      170.85 o   0.2355E-04
   6   2  15      459.46      416.75       56.35 o   0.2207E-03
   7   2  15     3392.28     3298.08      152.30 o   0.2449E-04
   8   2  15      260.61      224.01       52.71 o   0.2869E-03
   9   2  15     2379.00     2403.24      138.29 o   0.3319E-04
  10   2  15      243.58      351.16       53.34 o   0.2629E-03
  11   2  15      299.10      276.12       64.63 o   0.1989E-03
 -14   3  15      152.21      203.26       63.23 o   0.2200E-03
 -13   3  15      350.47      374.74       77.73 o   0.1395E-03
 -12   3  15      495.56      348.45       92.30 o   0.1025E-03
 -11   3  15      259.64      215.75       74.81 o   0.1592E-03
 -10   3  15     2774.04     3016.05      187.91 o   0.2001E-04
  -9   3  15      -25.70       45.92       40.76 o   0.5640E-03
  -8   3  15     4752.46     4865.19      224.11 o   0.1233E-04
  -7   3  15     2821.43     2813.15      164.64 o   0.2447E-04
  -6   3  15       63.96       19.72       27.28 o   0.1189E-02
  -5   3  15     2772.99     2794.55      108.96 o   0.3929E-04
  -4   3  15    10585.50    10443.56      221.96 o   0.6220E-05
  -3   3  15      874.00      881.64       45.16 o   0.1957E-03
  -2   3  15     1919.42     2044.79       65.62 o   0.7741E-04
  -1   3  15     2172.97     2261.93       67.94 o   0.6843E-04
   0   3  15     1837.72     1897.93       60.75 o   0.8638E-04
   1   3  15     1839.59     1856.41       59.87 o   0.8803E-04
   2   3  15      -15.07        1.84       14.88 o   0.4184E-02
   3   3  15     1021.74     1089.84       40.60 o   0.1818E-03
   4   3  15     6562.31     6638.73      142.58 o   0.1398E-04
   5   3  15     5594.44     5613.83      248.77 o   0.9895E-05
   6   3  15      395.54      471.59       73.02 o   0.1485E-03
   7   3  15      414.10      414.97       57.12 o   0.2195E-03
   8   3  15     3152.95     3158.20      154.37 o   0.2492E-04
   9   3  15      372.51      329.45       62.48 o   0.2017E-03
  10   3  15     1580.95     1367.67      121.35 o   0.4926E-04
  11   3  15       34.43       20.01       46.38 o   0.4502E-03
 -14   4  15      126.30      151.98       61.38 o   0.2391E-03
 -13   4  15      644.56      659.58      107.42 o   0.7304E-04
 -12   4  15      198.64       97.00       59.80 o   0.2528E-03
 -11   4  15     1614.03     1575.36      149.04 o   0.3503E-04
 -10   4  15      -39.82        0.15       38.96 o   0.6427E-03
  -9   4  15     3358.00     3148.74      197.14 o   0.1797E-04
  -8   4  15      286.34      268.75       64.34 o   0.2016E-03
  -7   4  15     1436.01     1527.91      121.70 o   0.4835E-04
  -6   4  15     2919.68     3099.26      117.34 o   0.3430E-04
  -5   4  15     4689.05     4629.33      147.51 o   0.1960E-04
  -4   4  15      334.59      338.79       39.84 o   0.3817E-03
  -3   4  15     2606.76     2448.78       78.86 o   0.5580E-04
  -2   4  15    14057.64    13985.92      202.51 o   0.4413E-05
  -1   4  15     6013.07     5880.36      119.21 o   0.1755E-04
   0   4  15      117.78      147.59       19.54 o   0.1278E-02
   1   4  15     2765.63     2648.77       66.05 o   0.5778E-04
   2   4  15      122.01      124.25       16.84 o   0.1558E-02
   3   4  15      -19.25        3.97       15.54 o   0.3746E-02
   4   4  15       22.18       30.48       18.20 o   0.2440E-02
   5   4  15      144.36      158.75       47.17 o   0.3735E-03
   6   4  15        6.44        5.68       39.26 o   0.6987E-04
   7   4  15     1597.16     1495.35      145.48 o   0.3676E-04
   8   4  15      253.37      228.63       73.28 o   0.1645E-03
   9   4  15     2476.07     2540.78      198.21 o   0.1958E-04
  10   4  15       64.91       17.59       39.97 o   0.5908E-03
  11   4  15      263.24      227.62       61.82 o   0.2205E-03
 -13   5  15       35.73       17.49       55.36 o   0.3193E-03
 -12   5  15     1695.93     1548.44      163.32 o   0.3026E-04
 -11   5  15     1946.71     2003.16      164.99 o   0.2800E-04
 -10   5  15      530.00      419.47       93.99 o   0.9735E-04
  -9   5  15     1336.45     1328.70      126.05 o   0.4773E-04
  -8   5  15     6187.99     5922.12      269.18 o   0.8592E-05
  -7   5  15      960.64      993.41      104.01 o   0.6991E-04
  -6   5  15    10901.82    10954.49      246.19 o   0.5543E-05
  -5   5  15      139.16      103.39       35.32 o   0.6320E-03
  -4   5  15     1346.69     1431.08       77.31 o   0.8789E-04
  -3   5  15     1544.74     1532.90       81.00 o   0.7910E-04
  -2   5  15     2186.78     2114.11       71.83 o   0.6856E-04
  -1   5  15     4506.44     4494.53      102.42 o   0.2619E-04
   0   5  15       19.18        2.62       15.26 o   0.3905E-02
   1   5  15      400.14      441.04       25.75 o   0.5004E-03
   2   5  15      858.43      891.89       37.54 o   0.2241E-03
   3   5  15      232.53      220.60       21.59 o   0.8787E-03
   4   5  15      840.25      857.00       50.36 o   0.1824E-03
   5   5  15      822.00      806.39       67.85 o   0.1355E-03
   6   5  15     3208.67     3449.92      196.37 o   0.1772E-04
   7   5  15      401.38      340.65       78.10 o   0.1388E-03
   8   5  15     3955.13     3575.82      242.32 o   0.1261E-04
   9   5  15       -5.98       15.95       51.07 o   0.2102E-04
  10   5  15       70.83       59.58       54.21 o   0.3205E-03
  11   5  15       99.13        1.33       77.15 o   0.1653E-03
 -13   6  15      661.99      666.31      107.85 o   0.7227E-04
 -12   6  15      131.83      112.80       66.77 o   0.2081E-03
 -11   6  15     1635.58     1540.25      152.95 o   0.3371E-04
 -10   6  15      280.64      235.47       71.46 o   0.1707E-03
  -9   6  15     1184.56     1129.25      125.01 o   0.5043E-04
  -8   6  15      249.39      161.39       63.84 o   0.2154E-03
  -7   6  15     2047.08     2062.38      106.82 o   0.4924E-04
  -6   6  15      531.62      522.18       56.58 o   0.2049E-03
  -5   6  15     6903.60     6630.66      190.00 o   0.1129E-04
  -4   6  15      -23.74        3.24       25.07 o   0.1523E-02
  -3   6  15     2840.56     2679.65      113.42 o   0.3826E-04
  -2   6  15     9225.71     8671.46      211.31 o   0.7813E-05
  -1   6  15      339.65      322.30       31.59 o   0.5001E-03
   0   6  15       -6.49        1.90       16.34 o   0.2345E-02
   1   6  15      501.32      523.78       29.21 o   0.3992E-03
   2   6  15      454.09      449.89       27.81 o   0.4550E-03
   3   6  15      244.91      231.47       23.39 o   0.7969E-03
   4   6  15      228.34      274.25       28.60 o   0.6268E-03
   5   6  15     2511.14     2637.69      119.69 o   0.3755E-04
   6   6  15      549.53      673.96       83.11 o   0.1113E-03
   7   6  15      280.97      353.57       72.47 o   0.1598E-03
   8   6  15      504.03      508.33       92.66 o   0.9807E-04
   9   6  15      896.25      843.28      125.21 o   0.5362E-04
  10   6  15       57.40       42.37       52.23 o   0.3493E-03
 -13   7  15       -2.02        1.69       63.59 o   0.9938E-06
 -12   7  15      516.56      554.28       95.47 o   0.9213E-04
 -11   7  15      925.25      717.21      120.53 o   0.5816E-04
 -10   7  15     1615.16     1643.44      152.09 o   0.3363E-04
  -9   7  15      975.48     1106.79      117.57 o   0.5662E-04
  -8   7  15      447.44      484.64       78.75 o   0.1301E-03
  -7   7  15     1934.92     2115.36      105.59 o   0.4984E-04
  -6   7  15     2361.64     2340.41      113.67 o   0.4233E-04
  -5   7  15       91.56      117.40       31.82 o   0.7530E-03
  -4   7  15     5478.18     5387.61      169.36 o   0.1519E-04
  -3   7  15     4365.29     4238.76      145.96 o   0.2131E-04
  -2   7  15       13.90       13.76       23.14 o   0.1741E-02
  -1   7  15     1311.67     1347.17       77.15 o   0.9063E-04
   0   7  15       13.92       53.34       20.25 o   0.1909E-02
   1   7  15     1153.97     1225.95       53.87 o   0.1361E-03
   2   7  15     1856.80     1860.36       69.14 o   0.7971E-04
   3   7  15      983.19      956.43       52.12 o   0.1629E-03
   4   7  15      336.33      364.55       46.70 o   0.3067E-03
   5   7  15      185.71      181.98       41.77 o   0.4373E-03
   6   7  15     1433.23     1464.02       94.79 o   0.6821E-04
   7   7  15      206.89      197.11       64.07 o   0.2129E-03
[truncated: 156,290 more chars]
